# Supplementary material for: sgRNAcas9: A Software Package for Designing CRISPR sgRNA and Evaluating Potential Off-Target Cleavage Sites
Source: PLoS One. 2014 Jun 23;9(6):e100448. doi: 10.1371/journal.pone.0100448 (PMC4067335; doi:10.1371/journal.pone.0100448)
Supplement: Table S1 — CRISPR target sites of human Emx1 gene found by sgRNAcas9.pl and use of the anti-sense strand searching mode. (XLS) [file pone.0100448.s001.xls]

## Sheet: Sheet1
Table S1. CRISPR target sites of human Emx1 gene found by sgRNAcas9.pl and use of the anti-sense strand searching mode.
sgRID	Start	End	CRISPR_target_sequence(5'-3')	Length(nt)	GC%
hEMX1_exon1_A_1	873	895	GGAAGCGGTGGCCGAAGAAGCGG	23	0.696
hEMX1_exon1_A_2	864	886	GGCCGAAGAAGCGGTTCCGCAGG	23	0.696
hEMX1_exon1_A_3	857	879	GAAGCGGTTCCGCAGGACCCAGG	23	0.696
hEMX1_exon1_A_4	856	878	AAGCGGTTCCGCAGGACCCAGGG	23	0.696
hEMX1_exon1_A_5	855	877	AGCGGTTCCGCAGGACCCAGGGG	23	0.739
hEMX1_exon1_A_6	846	868	GCAGGACCCAGGGGTAGAAATGG	23	0.609
hEMX1_exon1_A_7	841	863	ACCCAGGGGTAGAAATGGAGAGG	23	0.565
hEMX1_exon1_A_8	840	862	CCCAGGGGTAGAAATGGAGAGGG	23	0.609
hEMX1_exon1_A_9	834	856	GGTAGAAATGGAGAGGGTCCCGG	23	0.609
hEMX1_exon1_A_10	828	850	AATGGAGAGGGTCCCGGTGCTGG	23	0.652
hEMX1_exon1_A_11	827	849	ATGGAGAGGGTCCCGGTGCTGGG	23	0.696
hEMX1_exon1_A_12	815	837	CCGGTGCTGGGCGCCGAAGAAGG	23	0.739
hEMX1_exon1_A_13	808	830	TGGGCGCCGAAGAAGGAGTGCGG	23	0.696
hEMX1_exon1_A_14	807	829	GGGCGCCGAAGAAGGAGTGCGGG	23	0.739
hEMX1_exon1_A_15	806	828	GGCGCCGAAGAAGGAGTGCGGGG	23	0.739
hEMX1_exon1_A_16	805	827	GCGCCGAAGAAGGAGTGCGGGGG	23	0.739
hEMX1_exon1_A_17	796	818	AAGGAGTGCGGGGGCTGCAGCGG	23	0.739
hEMX1_exon1_A_18	795	817	AGGAGTGCGGGGGCTGCAGCGGG	23	0.783
hEMX1_exon1_A_23	764	786	CAGCTGGTGCGCCGGATGCACGG	23	0.739
hEMX1_exon1_A_24	755	777	CGCCGGATGCACGGTCAGCGCGG	23	0.783
hEMX1_exon1_A_25	754	776	GCCGGATGCACGGTCAGCGCGGG	23	0.783
hEMX1_exon1_A_26	753	775	CCGGATGCACGGTCAGCGCGGGG	23	0.783
hEMX1_exon1_A_27	750	772	GATGCACGGTCAGCGCGGGGTGG	23	0.739
hEMX1_exon1_A_28	743	765	GGTCAGCGCGGGGTGGTTCATGG	23	0.696
hEMX1_exon1_A_29	737	759	CGCGGGGTGGTTCATGGCCTCGG	23	0.739
hEMX1_exon1_A_30	736	758	GCGGGGTGGTTCATGGCCTCGGG	23	0.739
hEMX1_exon1_A_31	735	757	CGGGGTGGTTCATGGCCTCGGGG	23	0.739
hEMX1_exon1_A_32	722	744	GGCCTCGGGGAACACGAGCTCGG	23	0.739
hEMX1_exon1_A_33	721	743	GCCTCGGGGAACACGAGCTCGGG	23	0.739
hEMX1_exon1_A_34	702	724	CGGGCCCACCGTAGAGCGAGCGG	23	0.783
hEMX1_exon1_A_40	659	681	GGCAGGGAAGCCACTCACGAAGG	23	0.652
hEMX1_exon1_A_41	650	672	GCCACTCACGAAGGCCGCCTCGG	23	0.739
hEMX1_exon1_A_47	617	639	GTGAGGGTAGTTGAGCGCCGTGG	23	0.652
hEMX1_exon1_A_48	616	638	TGAGGGTAGTTGAGCGCCGTGGG	23	0.652
hEMX1_exon1_A_49	612	634	GGTAGTTGAGCGCCGTGGGCCGG	23	0.739
hEMX1_exon1_A_50	607	629	TTGAGCGCCGTGGGCCGGAGCGG	23	0.783
hEMX1_exon1_A_51	599	621	CGTGGGCCGGAGCGGTTCCTCGG	23	0.783
hEMX1_exon1_A_52	596	618	GGGCCGGAGCGGTTCCTCGGAGG	23	0.783
hEMX1_exon1_A_53	593	615	CCGGAGCGGTTCCTCGGAGGCGG	23	0.783
hEMX1_exon1_A_55	576	598	AGGCGGCCGCCGCCAGGAGATGG	23	0.783
hEMX1_exon1_A_59	518	540	GCCGCCGTCCTTGGCCACCAAGG	23	0.739
hEMX1_exon1_A_60	509	531	CTTGGCCACCAAGGACTCTATGG	23	0.565
hEMX1_exon1_A_61	494	516	CTCTATGGTAAAGCCGCGCTTGG	23	0.565
hEMX1_exon1_A_62	488	510	GGTAAAGCCGCGCTTGGCCGCGG	23	0.739
hEMX1_exon1_A_63	487	509	GTAAAGCCGCGCTTGGCCGCGGG	23	0.739
hEMX1_exon1_A_65	476	498	CTTGGCCGCGGGCTGGAACATGG	23	0.696
hEMX1_exon1_A_66	464	486	CTGGAACATGGTCGCAGCCGCGG	23	0.696
hEMX1_exon1_A_67	463	485	TGGAACATGGTCGCAGCCGCGGG	23	0.696
hEMX1_exon1_A_68	451	473	GCAGCCGCGGGAGCTGTGCGAGG	23	0.783
hEMX1_exon1_A_69	444	466	CGGGAGCTGTGCGAGGCAGCCGG	23	0.783
hEMX1_exon1_A_70	443	465	GGGAGCTGTGCGAGGCAGCCGGG	23	0.783
hEMX1_exon1_A_71	437	459	TGTGCGAGGCAGCCGGGCTCTGG	23	0.739
hEMX1_exon1_A_72	436	458	GTGCGAGGCAGCCGGGCTCTGGG	23	0.783
hEMX1_exon1_A_73	435	457	TGCGAGGCAGCCGGGCTCTGGGG	23	0.783
hEMX1_exon1_A_74	418	440	CTGGGGAGCGCTCCGCGTCCTGG	23	0.783
hEMX1_exon1_A_78	384	406	TGCGGGGTGTGCACCCAGCCAGG	23	0.739
hEMX1_exon1_A_88	272	294	GGTGTGTGAGCGAGCGACCGCGG	23	0.739
hEMX1_exon1_A_89	271	293	GTGTGTGAGCGAGCGACCGCGGG	23	0.739
hEMX1_exon1_A_90	270	292	TGTGTGAGCGAGCGACCGCGGGG	23	0.739
hEMX1_exon1_A_92	252	274	CGGGGTCCGGCCACAGCGTACGG	23	0.783
hEMX1_exon1_A_93	247	269	TCCGGCCACAGCGTACGGCCAGG	23	0.739
hEMX1_exon1_A_94	242	264	CCACAGCGTACGGCCAGGCGCGG	23	0.783
hEMX1_exon1_A_101	199	221	GCAGCTCCAGGCGCCCGCACAGG	23	0.783
hEMX1_exon1_A_104	181	203	ACAGGCGCGGGCTCCGTGCTAGG	23	0.739
hEMX1_exon1_A_105	162	184	TAGGCTGCGAGCTGCCAGTAAGG	23	0.609
hEMX1_exon1_A_106	155	177	CGAGCTGCCAGTAAGGCCCGAGG	23	0.696
hEMX1_exon1_A_107	154	176	GAGCTGCCAGTAAGGCCCGAGGG	23	0.696
hEMX1_exon1_A_108	130	152	TGAGCTCGTCTCCCTCCTTTCGG	23	0.609
hEMX1_exon1_A_109	119	141	CCCTCCTTTCGGAGTCCCGCTGG	23	0.696
hEMX1_exon1_A_110	118	140	CCTCCTTTCGGAGTCCCGCTGGG	23	0.696
hEMX1_exon1_A_114	40	62	CGCTGCGAGGCGCGAGTTAGCGG	23	0.739
hEMX1_exon1_A_115	39	61	GCTGCGAGGCGCGAGTTAGCGGG	23	0.739
hEMX1_exon1_A_116	14	36	CCTGCCCCGCGCTCGCCCATTGG	23	0.783
hEMX1_exon2_A_1	157	179	CTCGGAGAGGCTGAGACTGCCGG	23	0.696
hEMX1_exon2_A_2	139	161	GCCGGCCAGCTGCTTCCGCTCGG	23	0.783
hEMX1_exon2_A_3	122	144	GCTCGGCGCCCACCACGTAGTGG	23	0.739
hEMX1_exon2_A_4	109	131	CACGTAGTGGTTCTTCTCGAAGG	23	0.522
hEMX1_exon2_A_5	82	104	CTCCAGCCGCAGCAGCTGCGAGG	23	0.739
hEMX1_exon2_A_6	81	103	TCCAGCCGCAGCAGCTGCGAGGG	23	0.739
hEMX1_exon2_A_7	73	95	CAGCAGCTGCGAGGGCGAGAAGG	23	0.696
hEMX1_exon2_A_8	65	87	GCGAGGGCGAGAAGGCCGTGCGG	23	0.783
hEMX1_exon2_A_9	55	77	GAAGGCCGTGCGGATCCGCTTGG	23	0.696
hEMX1_exon2_A_10	54	76	AAGGCCGTGCGGATCCGCTTGGG	23	0.696
hEMX1_exon2_A_11	40	62	CCGCTTGGGCTTGCGTGCGAAGG	23	0.696
hEMX1_exon2_A_12	39	61	CGCTTGGGCTTGCGTGCGAAGGG	23	0.696
hEMX1_exon2_A_13	38	60	GCTTGGGCTTGCGTGCGAAGGGG	23	0.696
hEMX1_exon2_A_14	14	36	CGTGCAGAAGCAGCCCGTCCTGG	23	0.696
hEMX1_exon2_A_15	13	35	GTGCAGAAGCAGCCCGTCCTGGG	23	0.696
hEMX1_exon2_A_16	12	34	TGCAGAAGCAGCCCGTCCTGGGG	23	0.696
hEMX1_exon2_A_17	1	23	CCCGTCCTGGGGCACGTCGCTGG	23	0.783
hEMX1_exon3_A_1	1082	1104	AGTCACTGGGGACTGGTTGCAGG	23	0.609
hEMX1_exon3_A_2	1038	1060	TGCAGTCTCAACCTGCCCAGCGG	23	0.652
hEMX1_exon3_A_3	1028	1050	ACCTGCCCAGCGGTTCTCCAAGG	23	0.652
hEMX1_exon3_A_4	1023	1045	CCCAGCGGTTCTCCAAGGACAGG	23	0.652
hEMX1_exon3_A_5	1011	1033	CCAAGGACAGGTGAGCATCCTGG	23	0.609
hEMX1_exon3_A_6	1008	1030	AGGACAGGTGAGCATCCTGGTGG	23	0.609
hEMX1_exon3_A_7	1007	1029	GGACAGGTGAGCATCCTGGTGGG	23	0.652
hEMX1_exon3_A_8	994	1016	TCCTGGTGGGCCCACGACTTCGG	23	0.696
hEMX1_exon3_A_9	989	1011	GTGGGCCCACGACTTCGGACTGG	23	0.696
hEMX1_exon3_A_10	967	989	GAACCGTCAGCCTTTGTGAATGG	23	0.522
hEMX1_exon3_A_11	927	949	CCCAATCCTCCCCTTTCCTCTGG	23	0.609
hEMX1_exon3_A_12	912	934	TCCTCTGGTTTCTCCTCAACTGG	23	0.522
hEMX1_exon3_A_13	890	912	GAGAAGCCACCAGAGTCTCTAGG	23	0.565
hEMX1_exon3_A_14	884	906	CCACCAGAGTCTCTAGGCAGAGG	23	0.609
hEMX1_exon3_A_15	883	905	CACCAGAGTCTCTAGGCAGAGGG	23	0.609
hEMX1_exon3_A_16	851	873	CCCTCTCCCATTGAACTACCTGG	23	0.565
hEMX1_exon3_A_17	850	872	CCTCTCCCATTGAACTACCTGGG	23	0.565
hEMX1_exon3_A_18	812	834	TCAATACGTTAAGAAAGACCTGG	23	0.391
hEMX1_exon3_A_19	811	833	CAATACGTTAAGAAAGACCTGGG	23	0.435
hEMX1_exon3_A_20	788	810	CCTGTCCTCCCTCAAGATACAGG	23	0.565
hEMX1_exon3_A_21	784	806	TCCTCCCTCAAGATACAGGATGG	23	0.522
hEMX1_exon3_A_22	748	770	CTAGCCTGTTTCTCCTGCTGTGG	23	0.565
hEMX1_exon3_A_23	742	764	TGTTTCTCCTGCTGTGGAGCTGG	23	0.565
hEMX1_exon3_A_24	739	761	TTCTCCTGCTGTGGAGCTGGAGG	23	0.609
hEMX1_exon3_A_25	728	750	TGGAGCTGGAGGTAGAGACCAGG	23	0.609
hEMX1_exon3_A_26	727	749	GGAGCTGGAGGTAGAGACCAGGG	23	0.652
hEMX1_exon3_A_27	708	730	AGGGTCCCCCAACAAAAGAGAGG	23	0.565
hEMX1_exon3_A_28	661	683	CTCCACCAGTACCCCACCCCAGG	23	0.696
hEMX1_exon3_A_29	653	675	GTACCCCACCCCAGGCTCCCAGG	23	0.739
hEMX1_exon3_A_30	619	641	TTTGCTCTACCAGCCCCCACTGG	23	0.609
hEMX1_exon3_A_31	606	628	CCCCCACTGGCCCTCAGAGCCGG	23	0.783
hEMX1_exon3_A_32	590	612	GAGCCGGAATCTACCACCCCAGG	23	0.652
hEMX1_exon3_A_33	584	606	GAATCTACCACCCCAGGCTCTGG	23	0.609
hEMX1_exon3_A_34	583	605	AATCTACCACCCCAGGCTCTGGG	23	0.609
hEMX1_exon3_A_35	582	604	ATCTACCACCCCAGGCTCTGGGG	23	0.652
hEMX1_exon3_A_36	578	600	ACCACCCCAGGCTCTGGGGCTGG	23	0.739
hEMX1_exon3_A_37	572	594	CCAGGCTCTGGGGCTGGAGCTGG	23	0.739
hEMX1_exon3_A_41	523	545	TTTATTATTCCCATAGGGAAGGG	23	0.391
hEMX1_exon3_A_42	522	544	TTATTATTCCCATAGGGAAGGGG	23	0.435
hEMX1_exon3_A_43	521	543	TATTATTCCCATAGGGAAGGGGG	23	0.478
hEMX1_exon3_A_44	514	536	CCCATAGGGAAGGGGGACACTGG	23	0.652
hEMX1_exon3_A_45	513	535	CCATAGGGAAGGGGGACACTGGG	23	0.652
hEMX1_exon3_A_46	512	534	CATAGGGAAGGGGGACACTGGGG	23	0.652
hEMX1_exon3_A_47	494	516	TGGGGATCACTAAACTACAGTGG	23	0.478
hEMX1_exon3_A_48	487	509	CACTAAACTACAGTGGTGCCTGG	23	0.522
hEMX1_exon3_A_49	450	472	CAGAAATGCATCAAAACAAAAGG	23	0.348
hEMX1_exon3_A_50	449	471	AGAAATGCATCAAAACAAAAGGG	23	0.348
hEMX1_exon3_A_51	442	464	CATCAAAACAAAAGGGAGATTGG	23	0.391
hEMX1_exon3_A_52	434	456	CAAAAGGGAGATTGGAGACACGG	23	0.522
hEMX1_exon3_A_53	423	445	TTGGAGACACGGAGAGCAGCTGG	23	0.609
hEMX1_exon3_A_54	422	444	TGGAGACACGGAGAGCAGCTGGG	23	0.652
hEMX1_exon3_A_55	419	441	AGACACGGAGAGCAGCTGGGAGG	23	0.652
hEMX1_exon3_A_56	413	435	GGAGAGCAGCTGGGAGGCTGCGG	23	0.739
hEMX1_exon3_A_57	410	432	GAGCAGCTGGGAGGCTGCGGTGG	23	0.739
hEMX1_exon3_A_58	407	429	CAGCTGGGAGGCTGCGGTGGCGG	23	0.783
hEMX1_exon3_A_59	406	428	AGCTGGGAGGCTGCGGTGGCGGG	23	0.783
hEMX1_exon3_A_65	374	396	CCAGGCAGGCAGGCTCTCCGAGG	23	0.739
hEMX1_exon3_A_66	368	390	AGGCAGGCTCTCCGAGGAGAAGG	23	0.652
hEMX1_exon3_A_67	360	382	TCTCCGAGGAGAAGGCCAAGTGG	23	0.609
hEMX1_exon3_A_68	353	375	GGAGAAGGCCAAGTGGTCCCAGG	23	0.652
hEMX1_exon3_A_69	317	339	ATTGCTTGTCCCTCTGTCAATGG	23	0.478
hEMX1_exon3_A_70	314	336	GCTTGTCCCTCTGTCAATGGCGG	23	0.609
hEMX1_exon3_A_71	308	330	CCCTCTGTCAATGGCGGCCCCGG	23	0.739
hEMX1_exon3_A_72	307	329	CCTCTGTCAATGGCGGCCCCGGG	23	0.739
hEMX1_exon3_A_73	292	314	GCCCCGGGCTTCAAGCCCTGTGG	23	0.739
hEMX1_exon3_A_74	291	313	CCCCGGGCTTCAAGCCCTGTGGG	23	0.739
hEMX1_exon3_A_75	290	312	CCCGGGCTTCAAGCCCTGTGGGG	23	0.739
hEMX1_exon3_A_76	277	299	CCCTGTGGGGCCATGACTCCAGG	23	0.696
hEMX1_exon3_A_77	261	283	CTCCAGGCCTCCCCAAAGCCTGG	23	0.696
hEMX1_exon3_A_78	256	278	GGCCTCCCCAAAGCCTGGCCAGG	23	0.739
hEMX1_exon3_A_79	255	277	GCCTCCCCAAAGCCTGGCCAGGG	23	0.739
hEMX1_exon3_A_80	250	272	CCCAAAGCCTGGCCAGGGAGTGG	23	0.696
hEMX1_exon3_A_81	234	256	GGAGTGGCCAGAGTCCAGCTTGG	23	0.652
hEMX1_exon3_A_82	233	255	GAGTGGCCAGAGTCCAGCTTGGG	23	0.652
hEMX1_exon3_A_83	223	245	AGTCCAGCTTGGGCCCACGCAGG	23	0.696
hEMX1_exon3_A_84	222	244	GTCCAGCTTGGGCCCACGCAGGG	23	0.739
hEMX1_exon3_A_85	221	243	TCCAGCTTGGGCCCACGCAGGGG	23	0.739
hEMX1_exon3_A_86	216	238	CTTGGGCCCACGCAGGGGCCTGG	23	0.783
hEMX1_exon3_A_87	186	208	CAAGCAGCACTCTGCCCTCGTGG	23	0.652
hEMX1_exon3_A_88	185	207	AAGCAGCACTCTGCCCTCGTGGG	23	0.652
hEMX1_exon3_A_89	178	200	ACTCTGCCCTCGTGGGTTTGTGG	23	0.609
hEMX1_exon3_A_90	158	180	TGGTTGCCCACCCTAGTCATTGG	23	0.565
hEMX1_exon3_A_91	155	177	TTGCCCACCCTAGTCATTGGAGG	23	0.565
hEMX1_exon3_A_92	131	153	GACATCGATGTCCTCCCCATTGG	23	0.565
hEMX1_exon3_A_93	119	141	CTCCCCATTGGCCTGCTTCGTGG	23	0.652
hEMX1_exon3_A_94	105	127	GCTTCGTGGCAATGCGCCACCGG	23	0.696
hEMX1_exon3_A_95	93	115	TGCGCCACCGGTTGATGTGATGG	23	0.609
hEMX1_exon3_A_96	92	114	GCGCCACCGGTTGATGTGATGGG	23	0.652
hEMX1_exon3_A_97	71	93	GGAGCCCTTCTTCTTCTGCTCGG	23	0.609
hEMX1_exon3_A_98	64	86	TTCTTCTTCTGCTCGGACTCAGG	23	0.522
hEMX1_exon3_A_99	21	43	GCCGTTTGTACTTTGTCCTCCGG	23	0.565
hEMX1_exon3_A_100	15	37	TGTACTTTGTCCTCCGGTTCTGG	23	0.522
