# Supplementary material for: sgRNAcas9: A Software Package for Designing CRISPR sgRNA and Evaluating Potential Off-Target Cleavage Sites
Source: PLoS One. 2014 Jun 23;9(6):e100448. doi: 10.1371/journal.pone.0100448 (PMC4067335; doi:10.1371/journal.pone.0100448)
Supplement: Table S4 — CRISPR target sites of human Emx1 gene found by sgRNAcas9.pl and use of the paired-gRNA searching mode. (XLS) [file pone.0100448.s004.xls]

## Sheet: Sheet1
Table S4. CRISPR target sites of human Emx1 gene found by sgRNAcas9.pl and use of the paired-gRNA searching mode.
sgRID_S	target_seq_S	Start_S	End_S	GC%_S		sgRID_A	target_seq_A	Start_A	End_A	GC%_A	sgRNA_offset(bp)
hEMX1_exon1_A_4	AAGCGGTTCCGCAGGACCCAGGG	856	878	0.696	<->	hEMX1_exon1_S_122	CTTCTTCGGCCACCGCTTCCAGG	876	898	0.652	-2
hEMX1_exon1_A_5	AGCGGTTCCGCAGGACCCAGGGG	855	877	0.739	<->	hEMX1_exon1_S_122	CTTCTTCGGCCACCGCTTCCAGG	876	898	0.652	-1
hEMX1_exon1_A_6	GCAGGACCCAGGGGTAGAAATGG	846	868	0.609	<->	hEMX1_exon1_S_122	CTTCTTCGGCCACCGCTTCCAGG	876	898	0.652	8
hEMX1_exon1_A_7	ACCCAGGGGTAGAAATGGAGAGG	841	863	0.565	<->	hEMX1_exon1_S_121	GTCCTGCGGAACCGCTTCTTCGG	862	884	0.652	-1
hEMX1_exon1_A_7	ACCCAGGGGTAGAAATGGAGAGG	841	863	0.565	<->	hEMX1_exon1_S_122	CTTCTTCGGCCACCGCTTCCAGG	876	898	0.652	13
hEMX1_exon1_A_8	CCCAGGGGTAGAAATGGAGAGGG	840	862	0.609	<->	hEMX1_exon1_S_121	GTCCTGCGGAACCGCTTCTTCGG	862	884	0.652	0
hEMX1_exon1_A_8	CCCAGGGGTAGAAATGGAGAGGG	840	862	0.609	<->	hEMX1_exon1_S_122	CTTCTTCGGCCACCGCTTCCAGG	876	898	0.652	14
hEMX1_exon1_A_9	GGTAGAAATGGAGAGGGTCCCGG	834	856	0.609	<->	hEMX1_exon1_S_121	GTCCTGCGGAACCGCTTCTTCGG	862	884	0.652	6
hEMX1_exon1_A_9	GGTAGAAATGGAGAGGGTCCCGG	834	856	0.609	<->	hEMX1_exon1_S_122	CTTCTTCGGCCACCGCTTCCAGG	876	898	0.652	20
hEMX1_exon1_A_10	AATGGAGAGGGTCCCGGTGCTGG	828	850	0.652	<->	hEMX1_exon1_S_120	ATTTCTACCCCTGGGTCCTGCGG	848	870	0.609	-2
hEMX1_exon1_A_10	AATGGAGAGGGTCCCGGTGCTGG	828	850	0.652	<->	hEMX1_exon1_S_121	GTCCTGCGGAACCGCTTCTTCGG	862	884	0.652	12
hEMX1_exon1_A_10	AATGGAGAGGGTCCCGGTGCTGG	828	850	0.652	<->	hEMX1_exon1_S_122	CTTCTTCGGCCACCGCTTCCAGG	876	898	0.652	26
hEMX1_exon1_A_11	ATGGAGAGGGTCCCGGTGCTGGG	827	849	0.696	<->	hEMX1_exon1_S_120	ATTTCTACCCCTGGGTCCTGCGG	848	870	0.609	-1
hEMX1_exon1_A_11	ATGGAGAGGGTCCCGGTGCTGGG	827	849	0.696	<->	hEMX1_exon1_S_121	GTCCTGCGGAACCGCTTCTTCGG	862	884	0.652	13
hEMX1_exon1_A_11	ATGGAGAGGGTCCCGGTGCTGGG	827	849	0.696	<->	hEMX1_exon1_S_122	CTTCTTCGGCCACCGCTTCCAGG	876	898	0.652	27
hEMX1_exon1_A_12	CCGGTGCTGGGCGCCGAAGAAGG	815	837	0.739	<->	hEMX1_exon1_S_118	ACCCTCTCCATTTCTACCCCTGG	839	861	0.565	2
hEMX1_exon1_A_12	CCGGTGCTGGGCGCCGAAGAAGG	815	837	0.739	<->	hEMX1_exon1_S_119	CCCTCTCCATTTCTACCCCTGGG	840	862	0.609	3
hEMX1_exon1_A_12	CCGGTGCTGGGCGCCGAAGAAGG	815	837	0.739	<->	hEMX1_exon1_S_120	ATTTCTACCCCTGGGTCCTGCGG	848	870	0.609	11
hEMX1_exon1_A_12	CCGGTGCTGGGCGCCGAAGAAGG	815	837	0.739	<->	hEMX1_exon1_S_121	GTCCTGCGGAACCGCTTCTTCGG	862	884	0.652	25
hEMX1_exon1_A_13	TGGGCGCCGAAGAAGGAGTGCGG	808	830	0.696	<->	hEMX1_exon1_S_118	ACCCTCTCCATTTCTACCCCTGG	839	861	0.565	9
hEMX1_exon1_A_13	TGGGCGCCGAAGAAGGAGTGCGG	808	830	0.696	<->	hEMX1_exon1_S_119	CCCTCTCCATTTCTACCCCTGGG	840	862	0.609	10
hEMX1_exon1_A_13	TGGGCGCCGAAGAAGGAGTGCGG	808	830	0.696	<->	hEMX1_exon1_S_120	ATTTCTACCCCTGGGTCCTGCGG	848	870	0.609	18
hEMX1_exon1_A_13	TGGGCGCCGAAGAAGGAGTGCGG	808	830	0.696	<->	hEMX1_exon1_S_121	GTCCTGCGGAACCGCTTCTTCGG	862	884	0.652	32
hEMX1_exon1_A_14	GGGCGCCGAAGAAGGAGTGCGGG	807	829	0.739	<->	hEMX1_exon1_S_118	ACCCTCTCCATTTCTACCCCTGG	839	861	0.565	10
hEMX1_exon1_A_14	GGGCGCCGAAGAAGGAGTGCGGG	807	829	0.739	<->	hEMX1_exon1_S_119	CCCTCTCCATTTCTACCCCTGGG	840	862	0.609	11
hEMX1_exon1_A_14	GGGCGCCGAAGAAGGAGTGCGGG	807	829	0.739	<->	hEMX1_exon1_S_120	ATTTCTACCCCTGGGTCCTGCGG	848	870	0.609	19
hEMX1_exon1_A_15	GGCGCCGAAGAAGGAGTGCGGGG	806	828	0.739	<->	hEMX1_exon1_S_118	ACCCTCTCCATTTCTACCCCTGG	839	861	0.565	11
hEMX1_exon1_A_15	GGCGCCGAAGAAGGAGTGCGGGG	806	828	0.739	<->	hEMX1_exon1_S_119	CCCTCTCCATTTCTACCCCTGGG	840	862	0.609	12
hEMX1_exon1_A_15	GGCGCCGAAGAAGGAGTGCGGGG	806	828	0.739	<->	hEMX1_exon1_S_120	ATTTCTACCCCTGGGTCCTGCGG	848	870	0.609	20
hEMX1_exon1_A_16	GCGCCGAAGAAGGAGTGCGGGGG	805	827	0.739	<->	hEMX1_exon1_S_118	ACCCTCTCCATTTCTACCCCTGG	839	861	0.565	12
hEMX1_exon1_A_16	GCGCCGAAGAAGGAGTGCGGGGG	805	827	0.739	<->	hEMX1_exon1_S_119	CCCTCTCCATTTCTACCCCTGGG	840	862	0.609	13
hEMX1_exon1_A_16	GCGCCGAAGAAGGAGTGCGGGGG	805	827	0.739	<->	hEMX1_exon1_S_120	ATTTCTACCCCTGGGTCCTGCGG	848	870	0.609	21
hEMX1_exon1_A_17	AAGGAGTGCGGGGGCTGCAGCGG	796	818	0.739	<->	hEMX1_exon1_S_117	CTTCTTCGGCGCCCAGCACCGGG	816	838	0.739	-2
hEMX1_exon1_A_17	AAGGAGTGCGGGGGCTGCAGCGG	796	818	0.739	<->	hEMX1_exon1_S_118	ACCCTCTCCATTTCTACCCCTGG	839	861	0.565	21
hEMX1_exon1_A_17	AAGGAGTGCGGGGGCTGCAGCGG	796	818	0.739	<->	hEMX1_exon1_S_119	CCCTCTCCATTTCTACCCCTGGG	840	862	0.609	22
hEMX1_exon1_A_17	AAGGAGTGCGGGGGCTGCAGCGG	796	818	0.739	<->	hEMX1_exon1_S_120	ATTTCTACCCCTGGGTCCTGCGG	848	870	0.609	30
hEMX1_exon1_A_18	AGGAGTGCGGGGGCTGCAGCGGG	795	817	0.783	<->	hEMX1_exon1_S_116	CCTTCTTCGGCGCCCAGCACCGG	815	837	0.739	-2
hEMX1_exon1_A_18	AGGAGTGCGGGGGCTGCAGCGGG	795	817	0.783	<->	hEMX1_exon1_S_117	CTTCTTCGGCGCCCAGCACCGGG	816	838	0.739	-1
hEMX1_exon1_A_18	AGGAGTGCGGGGGCTGCAGCGGG	795	817	0.783	<->	hEMX1_exon1_S_118	ACCCTCTCCATTTCTACCCCTGG	839	861	0.565	22
hEMX1_exon1_A_18	AGGAGTGCGGGGGCTGCAGCGGG	795	817	0.783	<->	hEMX1_exon1_S_119	CCCTCTCCATTTCTACCCCTGGG	840	862	0.609	23
hEMX1_exon1_A_18	AGGAGTGCGGGGGCTGCAGCGGG	795	817	0.783	<->	hEMX1_exon1_S_120	ATTTCTACCCCTGGGTCCTGCGG	848	870	0.609	31
hEMX1_exon1_A_23	CAGCTGGTGCGCCGGATGCACGG	764	786	0.739	<->	hEMX1_exon1_S_115	CAGCCCCCGCACTCCTTCTTCGG	802	824	0.696	16
hEMX1_exon1_A_23	CAGCTGGTGCGCCGGATGCACGG	764	786	0.739	<->	hEMX1_exon1_S_116	CCTTCTTCGGCGCCCAGCACCGG	815	837	0.739	29
hEMX1_exon1_A_23	CAGCTGGTGCGCCGGATGCACGG	764	786	0.739	<->	hEMX1_exon1_S_117	CTTCTTCGGCGCCCAGCACCGGG	816	838	0.739	30
hEMX1_exon1_A_24	CGCCGGATGCACGGTCAGCGCGG	755	777	0.783	<->	hEMX1_exon1_S_115	CAGCCCCCGCACTCCTTCTTCGG	802	824	0.696	25
hEMX1_exon1_A_25	GCCGGATGCACGGTCAGCGCGGG	754	776	0.783	<->	hEMX1_exon1_S_115	CAGCCCCCGCACTCCTTCTTCGG	802	824	0.696	26
hEMX1_exon1_A_26	CCGGATGCACGGTCAGCGCGGGG	753	775	0.783	<->	hEMX1_exon1_S_115	CAGCCCCCGCACTCCTTCTTCGG	802	824	0.696	27
hEMX1_exon1_A_27	GATGCACGGTCAGCGCGGGGTGG	750	772	0.739	<->	hEMX1_exon1_S_115	CAGCCCCCGCACTCCTTCTTCGG	802	824	0.696	30
hEMX1_exon1_A_28	GGTCAGCGCGGGGTGGTTCATGG	743	765	0.696	<->	hEMX1_exon1_S_113	CGTGCATCCGGCGCACCAGCTGG	765	787	0.739	0
hEMX1_exon1_A_28	GGTCAGCGCGGGGTGGTTCATGG	743	765	0.696	<->	hEMX1_exon1_S_114	GTGCATCCGGCGCACCAGCTGGG	766	788	0.739	1
hEMX1_exon1_A_29	CGCGGGGTGGTTCATGGCCTCGG	737	759	0.739	<->	hEMX1_exon1_S_113	CGTGCATCCGGCGCACCAGCTGG	765	787	0.739	6
hEMX1_exon1_A_29	CGCGGGGTGGTTCATGGCCTCGG	737	759	0.739	<->	hEMX1_exon1_S_114	GTGCATCCGGCGCACCAGCTGGG	766	788	0.739	7
hEMX1_exon1_A_30	GCGGGGTGGTTCATGGCCTCGGG	736	758	0.739	<->	hEMX1_exon1_S_113	CGTGCATCCGGCGCACCAGCTGG	765	787	0.739	7
hEMX1_exon1_A_30	GCGGGGTGGTTCATGGCCTCGGG	736	758	0.739	<->	hEMX1_exon1_S_114	GTGCATCCGGCGCACCAGCTGGG	766	788	0.739	8
hEMX1_exon1_A_31	CGGGGTGGTTCATGGCCTCGGGG	735	757	0.739	<->	hEMX1_exon1_S_113	CGTGCATCCGGCGCACCAGCTGG	765	787	0.739	8
hEMX1_exon1_A_31	CGGGGTGGTTCATGGCCTCGGGG	735	757	0.739	<->	hEMX1_exon1_S_114	GTGCATCCGGCGCACCAGCTGGG	766	788	0.739	9
hEMX1_exon1_A_32	GGCCTCGGGGAACACGAGCTCGG	722	744	0.739	<->	hEMX1_exon1_S_112	CCCCGCGCTGACCGTGCATCCGG	753	775	0.783	9
hEMX1_exon1_A_32	GGCCTCGGGGAACACGAGCTCGG	722	744	0.739	<->	hEMX1_exon1_S_113	CGTGCATCCGGCGCACCAGCTGG	765	787	0.739	21
hEMX1_exon1_A_32	GGCCTCGGGGAACACGAGCTCGG	722	744	0.739	<->	hEMX1_exon1_S_114	GTGCATCCGGCGCACCAGCTGGG	766	788	0.739	22
hEMX1_exon1_A_33	GCCTCGGGGAACACGAGCTCGGG	721	743	0.739	<->	hEMX1_exon1_S_112	CCCCGCGCTGACCGTGCATCCGG	753	775	0.783	10
hEMX1_exon1_A_33	GCCTCGGGGAACACGAGCTCGGG	721	743	0.739	<->	hEMX1_exon1_S_113	CGTGCATCCGGCGCACCAGCTGG	765	787	0.739	22
hEMX1_exon1_A_33	GCCTCGGGGAACACGAGCTCGGG	721	743	0.739	<->	hEMX1_exon1_S_114	GTGCATCCGGCGCACCAGCTGGG	766	788	0.739	23
hEMX1_exon1_A_34	CGGGCCCACCGTAGAGCGAGCGG	702	724	0.783	<->	hEMX1_exon1_S_112	CCCCGCGCTGACCGTGCATCCGG	753	775	0.783	29
hEMX1_exon1_A_40	GGCAGGGAAGCCACTCACGAAGG	659	681	0.652	<->	hEMX1_exon1_S_109	GCGGGCCGCTCGCTCTACGGTGG	697	719	0.783	16
hEMX1_exon1_A_40	GGCAGGGAAGCCACTCACGAAGG	659	681	0.652	<->	hEMX1_exon1_S_110	CGGGCCGCTCGCTCTACGGTGGG	698	720	0.783	17
hEMX1_exon1_A_41	GCCACTCACGAAGGCCGCCTCGG	650	672	0.739	<->	hEMX1_exon1_S_109	GCGGGCCGCTCGCTCTACGGTGG	697	719	0.783	25
hEMX1_exon1_A_41	GCCACTCACGAAGGCCGCCTCGG	650	672	0.739	<->	hEMX1_exon1_S_110	CGGGCCGCTCGCTCTACGGTGGG	698	720	0.783	26
hEMX1_exon1_A_47	GTGAGGGTAGTTGAGCGCCGTGG	617	639	0.652	<->	hEMX1_exon1_S_102	GCCGAGGCGGCCTTCGTGAGTGG	649	671	0.739	10
hEMX1_exon1_A_47	GTGAGGGTAGTTGAGCGCCGTGG	617	639	0.652	<->	hEMX1_exon1_S_103	CGTGAGTGGCTTCCCTGCCGCGG	663	685	0.739	24
hEMX1_exon1_A_48	TGAGGGTAGTTGAGCGCCGTGGG	616	638	0.652	<->	hEMX1_exon1_S_102	GCCGAGGCGGCCTTCGTGAGTGG	649	671	0.739	11
hEMX1_exon1_A_48	TGAGGGTAGTTGAGCGCCGTGGG	616	638	0.652	<->	hEMX1_exon1_S_103	CGTGAGTGGCTTCCCTGCCGCGG	663	685	0.739	25
hEMX1_exon1_A_49	GGTAGTTGAGCGCCGTGGGCCGG	612	634	0.739	<->	hEMX1_exon1_S_102	GCCGAGGCGGCCTTCGTGAGTGG	649	671	0.739	15
hEMX1_exon1_A_49	GGTAGTTGAGCGCCGTGGGCCGG	612	634	0.739	<->	hEMX1_exon1_S_103	CGTGAGTGGCTTCCCTGCCGCGG	663	685	0.739	29
hEMX1_exon1_A_50	TTGAGCGCCGTGGGCCGGAGCGG	607	629	0.783	<->	hEMX1_exon1_S_99	CAACTACCCTCACCCCAGCGCGG	627	649	0.696	-2
hEMX1_exon1_A_50	TTGAGCGCCGTGGGCCGGAGCGG	607	629	0.783	<->	hEMX1_exon1_S_102	GCCGAGGCGGCCTTCGTGAGTGG	649	671	0.739	20
hEMX1_exon1_A_51	CGTGGGCCGGAGCGGTTCCTCGG	599	621	0.783	<->	hEMX1_exon1_S_99	CAACTACCCTCACCCCAGCGCGG	627	649	0.696	6
hEMX1_exon1_A_51	CGTGGGCCGGAGCGGTTCCTCGG	599	621	0.783	<->	hEMX1_exon1_S_102	GCCGAGGCGGCCTTCGTGAGTGG	649	671	0.739	28
hEMX1_exon1_A_52	GGGCCGGAGCGGTTCCTCGGAGG	596	618	0.783	<->	hEMX1_exon1_S_99	CAACTACCCTCACCCCAGCGCGG	627	649	0.696	9
hEMX1_exon1_A_52	GGGCCGGAGCGGTTCCTCGGAGG	596	618	0.783	<->	hEMX1_exon1_S_102	GCCGAGGCGGCCTTCGTGAGTGG	649	671	0.739	31
hEMX1_exon1_A_53	CCGGAGCGGTTCCTCGGAGGCGG	593	615	0.783	<->	hEMX1_exon1_S_99	CAACTACCCTCACCCCAGCGCGG	627	649	0.696	12
hEMX1_exon1_A_55	AGGCGGCCGCCGCCAGGAGATGG	576	598	0.783	<->	hEMX1_exon1_S_98	CGAGGAACCGCTCCGGCCCACGG	600	622	0.783	2
hEMX1_exon1_A_55	AGGCGGCCGCCGCCAGGAGATGG	576	598	0.783	<->	hEMX1_exon1_S_99	CAACTACCCTCACCCCAGCGCGG	627	649	0.696	29
hEMX1_exon1_A_59	GCCGCCGTCCTTGGCCACCAAGG	518	540	0.739	<->	hEMX1_exon1_S_93	GGGCGCGGGCTCCCATCTCCTGG	564	586	0.783	24
hEMX1_exon1_A_59	GCCGCCGTCCTTGGCCACCAAGG	518	540	0.739	<->	hEMX1_exon1_S_94	CGCGGGCTCCCATCTCCTGGCGG	567	589	0.783	27
hEMX1_exon1_A_59	GCCGCCGTCCTTGGCCACCAAGG	518	540	0.739	<->	hEMX1_exon1_S_95	GGGCTCCCATCTCCTGGCGGCGG	570	592	0.783	30
hEMX1_exon1_A_61	CTCTATGGTAAAGCCGCGCTTGG	494	516	0.565	<->	hEMX1_exon1_S_78	GAGTCCTTGGTGGCCAAGGACGG	514	536	0.652	-2
hEMX1_exon1_A_61	CTCTATGGTAAAGCCGCGCTTGG	494	516	0.565	<->	hEMX1_exon1_S_79	TCCTTGGTGGCCAAGGACGGCGG	517	539	0.696	1
hEMX1_exon1_A_61	CTCTATGGTAAAGCCGCGCTTGG	494	516	0.565	<->	hEMX1_exon1_S_80	GTGGCCAAGGACGGCGGCACCGG	523	545	0.783	7
hEMX1_exon1_A_62	GGTAAAGCCGCGCTTGGCCGCGG	488	510	0.739	<->	hEMX1_exon1_S_77	CATAGAGTCCTTGGTGGCCAAGG	510	532	0.565	0
hEMX1_exon1_A_62	GGTAAAGCCGCGCTTGGCCGCGG	488	510	0.739	<->	hEMX1_exon1_S_78	GAGTCCTTGGTGGCCAAGGACGG	514	536	0.652	4
hEMX1_exon1_A_62	GGTAAAGCCGCGCTTGGCCGCGG	488	510	0.739	<->	hEMX1_exon1_S_79	TCCTTGGTGGCCAAGGACGGCGG	517	539	0.696	7
hEMX1_exon1_A_62	GGTAAAGCCGCGCTTGGCCGCGG	488	510	0.739	<->	hEMX1_exon1_S_80	GTGGCCAAGGACGGCGGCACCGG	523	545	0.783	13
hEMX1_exon1_A_63	GTAAAGCCGCGCTTGGCCGCGGG	487	509	0.739	<->	hEMX1_exon1_S_77	CATAGAGTCCTTGGTGGCCAAGG	510	532	0.565	1
hEMX1_exon1_A_63	GTAAAGCCGCGCTTGGCCGCGGG	487	509	0.739	<->	hEMX1_exon1_S_78	GAGTCCTTGGTGGCCAAGGACGG	514	536	0.652	5
hEMX1_exon1_A_63	GTAAAGCCGCGCTTGGCCGCGGG	487	509	0.739	<->	hEMX1_exon1_S_79	TCCTTGGTGGCCAAGGACGGCGG	517	539	0.696	8
hEMX1_exon1_A_63	GTAAAGCCGCGCTTGGCCGCGGG	487	509	0.739	<->	hEMX1_exon1_S_80	GTGGCCAAGGACGGCGGCACCGG	523	545	0.783	14
hEMX1_exon1_A_65	CTTGGCCGCGGGCTGGAACATGG	476	498	0.696	<->	hEMX1_exon1_S_75	CGGCTTTACCATAGAGTCCTTGG	501	523	0.522	3
hEMX1_exon1_A_65	CTTGGCCGCGGGCTGGAACATGG	476	498	0.696	<->	hEMX1_exon1_S_76	CTTTACCATAGAGTCCTTGGTGG	504	526	0.478	6
hEMX1_exon1_A_65	CTTGGCCGCGGGCTGGAACATGG	476	498	0.696	<->	hEMX1_exon1_S_77	CATAGAGTCCTTGGTGGCCAAGG	510	532	0.565	12
hEMX1_exon1_A_65	CTTGGCCGCGGGCTGGAACATGG	476	498	0.696	<->	hEMX1_exon1_S_78	GAGTCCTTGGTGGCCAAGGACGG	514	536	0.652	16
hEMX1_exon1_A_65	CTTGGCCGCGGGCTGGAACATGG	476	498	0.696	<->	hEMX1_exon1_S_79	TCCTTGGTGGCCAAGGACGGCGG	517	539	0.696	19
hEMX1_exon1_A_65	CTTGGCCGCGGGCTGGAACATGG	476	498	0.696	<->	hEMX1_exon1_S_80	GTGGCCAAGGACGGCGGCACCGG	523	545	0.783	25
hEMX1_exon1_A_66	CTGGAACATGGTCGCAGCCGCGG	464	486	0.696	<->	hEMX1_exon1_S_75	CGGCTTTACCATAGAGTCCTTGG	501	523	0.522	15
hEMX1_exon1_A_66	CTGGAACATGGTCGCAGCCGCGG	464	486	0.696	<->	hEMX1_exon1_S_76	CTTTACCATAGAGTCCTTGGTGG	504	526	0.478	18
hEMX1_exon1_A_66	CTGGAACATGGTCGCAGCCGCGG	464	486	0.696	<->	hEMX1_exon1_S_77	CATAGAGTCCTTGGTGGCCAAGG	510	532	0.565	24
hEMX1_exon1_A_66	CTGGAACATGGTCGCAGCCGCGG	464	486	0.696	<->	hEMX1_exon1_S_78	GAGTCCTTGGTGGCCAAGGACGG	514	536	0.652	28
hEMX1_exon1_A_66	CTGGAACATGGTCGCAGCCGCGG	464	486	0.696	<->	hEMX1_exon1_S_79	TCCTTGGTGGCCAAGGACGGCGG	517	539	0.696	31
hEMX1_exon1_A_67	TGGAACATGGTCGCAGCCGCGGG	463	485	0.696	<->	hEMX1_exon1_S_75	CGGCTTTACCATAGAGTCCTTGG	501	523	0.522	16
hEMX1_exon1_A_67	TGGAACATGGTCGCAGCCGCGGG	463	485	0.696	<->	hEMX1_exon1_S_76	CTTTACCATAGAGTCCTTGGTGG	504	526	0.478	19
hEMX1_exon1_A_67	TGGAACATGGTCGCAGCCGCGGG	463	485	0.696	<->	hEMX1_exon1_S_77	CATAGAGTCCTTGGTGGCCAAGG	510	532	0.565	25
hEMX1_exon1_A_67	TGGAACATGGTCGCAGCCGCGGG	463	485	0.696	<->	hEMX1_exon1_S_78	GAGTCCTTGGTGGCCAAGGACGG	514	536	0.652	29
hEMX1_exon1_A_67	TGGAACATGGTCGCAGCCGCGGG	463	485	0.696	<->	hEMX1_exon1_S_79	TCCTTGGTGGCCAAGGACGGCGG	517	539	0.696	32
hEMX1_exon1_A_68	GCAGCCGCGGGAGCTGTGCGAGG	451	473	0.783	<->	hEMX1_exon1_S_73	TGCGACCATGTTCCAGCCCGCGG	471	493	0.696	-2
hEMX1_exon1_A_68	GCAGCCGCGGGAGCTGTGCGAGG	451	473	0.783	<->	hEMX1_exon1_S_74	TTCCAGCCCGCGGCCAAGCGCGG	481	503	0.783	8
hEMX1_exon1_A_68	GCAGCCGCGGGAGCTGTGCGAGG	451	473	0.783	<->	hEMX1_exon1_S_75	CGGCTTTACCATAGAGTCCTTGG	501	523	0.522	28
hEMX1_exon1_A_68	GCAGCCGCGGGAGCTGTGCGAGG	451	473	0.783	<->	hEMX1_exon1_S_76	CTTTACCATAGAGTCCTTGGTGG	504	526	0.478	31
hEMX1_exon1_A_69	CGGGAGCTGTGCGAGGCAGCCGG	444	466	0.783	<->	hEMX1_exon1_S_73	TGCGACCATGTTCCAGCCCGCGG	471	493	0.696	5
hEMX1_exon1_A_69	CGGGAGCTGTGCGAGGCAGCCGG	444	466	0.783	<->	hEMX1_exon1_S_74	TTCCAGCCCGCGGCCAAGCGCGG	481	503	0.783	15
hEMX1_exon1_A_70	GGGAGCTGTGCGAGGCAGCCGGG	443	465	0.783	<->	hEMX1_exon1_S_73	TGCGACCATGTTCCAGCCCGCGG	471	493	0.696	6
hEMX1_exon1_A_70	GGGAGCTGTGCGAGGCAGCCGGG	443	465	0.783	<->	hEMX1_exon1_S_74	TTCCAGCCCGCGGCCAAGCGCGG	481	503	0.783	16
hEMX1_exon1_A_71	TGTGCGAGGCAGCCGGGCTCTGG	437	459	0.739	<->	hEMX1_exon1_S_73	TGCGACCATGTTCCAGCCCGCGG	471	493	0.696	12
hEMX1_exon1_A_71	TGTGCGAGGCAGCCGGGCTCTGG	437	459	0.739	<->	hEMX1_exon1_S_74	TTCCAGCCCGCGGCCAAGCGCGG	481	503	0.783	22
hEMX1_exon1_A_72	GTGCGAGGCAGCCGGGCTCTGGG	436	458	0.783	<->	hEMX1_exon1_S_73	TGCGACCATGTTCCAGCCCGCGG	471	493	0.696	13
hEMX1_exon1_A_72	GTGCGAGGCAGCCGGGCTCTGGG	436	458	0.783	<->	hEMX1_exon1_S_74	TTCCAGCCCGCGGCCAAGCGCGG	481	503	0.783	23
hEMX1_exon1_A_73	TGCGAGGCAGCCGGGCTCTGGGG	435	457	0.783	<->	hEMX1_exon1_S_73	TGCGACCATGTTCCAGCCCGCGG	471	493	0.696	14
hEMX1_exon1_A_73	TGCGAGGCAGCCGGGCTCTGGGG	435	457	0.783	<->	hEMX1_exon1_S_74	TTCCAGCCCGCGGCCAAGCGCGG	481	503	0.783	24
hEMX1_exon1_A_74	CTGGGGAGCGCTCCGCGTCCTGG	418	440	0.783	<->	hEMX1_exon1_S_72	GCTGCCTCGCACAGCTCCCGCGG	447	469	0.783	7
hEMX1_exon1_A_74	CTGGGGAGCGCTCCGCGTCCTGG	418	440	0.783	<->	hEMX1_exon1_S_73	TGCGACCATGTTCCAGCCCGCGG	471	493	0.696	31
hEMX1_exon1_A_101	GCAGCTCCAGGCGCCCGCACAGG	199	221	0.783	<->	hEMX1_exon1_S_39	CCGCGCCTGGCCGTACGCTGTGG	242	264	0.783	21
hEMX1_exon1_A_101	GCAGCTCCAGGCGCCCGCACAGG	199	221	0.783	<->	hEMX1_exon1_S_40	GCCTGGCCGTACGCTGTGGCCGG	246	268	0.783	25
hEMX1_exon1_A_108	TGAGCTCGTCTCCCTCCTTTCGG	130	152	0.609	<->	hEMX1_exon1_S_34	TGGCAGCTCGCAGCCTAGCACGG	168	190	0.696	16
hEMX1_exon1_A_109	CCCTCCTTTCGGAGTCCCGCTGG	119	141	0.696	<->	hEMX1_exon1_S_32	GGGAGACGAGCTCAACCCTCGGG	139	161	0.696	-2
hEMX1_exon1_A_109	CCCTCCTTTCGGAGTCCCGCTGG	119	141	0.696	<->	hEMX1_exon1_S_33	GCTCAACCCTCGGGCCTTACTGG	148	170	0.652	7
hEMX1_exon1_A_109	CCCTCCTTTCGGAGTCCCGCTGG	119	141	0.696	<->	hEMX1_exon1_S_34	TGGCAGCTCGCAGCCTAGCACGG	168	190	0.696	27
hEMX1_exon1_A_110	CCTCCTTTCGGAGTCCCGCTGGG	118	140	0.696	<->	hEMX1_exon1_S_31	AGGGAGACGAGCTCAACCCTCGG	138	160	0.652	-2
hEMX1_exon1_A_110	CCTCCTTTCGGAGTCCCGCTGGG	118	140	0.696	<->	hEMX1_exon1_S_32	GGGAGACGAGCTCAACCCTCGGG	139	161	0.696	-1
hEMX1_exon1_A_110	CCTCCTTTCGGAGTCCCGCTGGG	118	140	0.696	<->	hEMX1_exon1_S_33	GCTCAACCCTCGGGCCTTACTGG	148	170	0.652	8
hEMX1_exon1_A_110	CCTCCTTTCGGAGTCCCGCTGGG	118	140	0.696	<->	hEMX1_exon1_S_34	TGGCAGCTCGCAGCCTAGCACGG	168	190	0.696	28
hEMX1_exon1_A_114	CGCTGCGAGGCGCGAGTTAGCGG	40	62	0.739	<->	hEMX1_exon1_S_18	GCAGGGCAGTGCGGGGACACCGG	81	103	0.783	19
hEMX1_exon1_A_114	CGCTGCGAGGCGCGAGTTAGCGG	40	62	0.739	<->	hEMX1_exon1_S_19	CAGGGCAGTGCGGGGACACCGGG	82	104	0.783	20
hEMX1_exon1_A_114	CGCTGCGAGGCGCGAGTTAGCGG	40	62	0.739	<->	hEMX1_exon1_S_20	AGGGCAGTGCGGGGACACCGGGG	83	105	0.783	21
hEMX1_exon1_A_114	CGCTGCGAGGCGCGAGTTAGCGG	40	62	0.739	<->	hEMX1_exon1_S_22	AGTGCGGGGACACCGGGGGCTGG	88	110	0.783	26
hEMX1_exon1_A_115	GCTGCGAGGCGCGAGTTAGCGGG	39	61	0.739	<->	hEMX1_exon1_S_18	GCAGGGCAGTGCGGGGACACCGG	81	103	0.783	20
hEMX1_exon1_A_115	GCTGCGAGGCGCGAGTTAGCGGG	39	61	0.739	<->	hEMX1_exon1_S_19	CAGGGCAGTGCGGGGACACCGGG	82	104	0.783	21
hEMX1_exon1_A_115	GCTGCGAGGCGCGAGTTAGCGGG	39	61	0.739	<->	hEMX1_exon1_S_20	AGGGCAGTGCGGGGACACCGGGG	83	105	0.783	22
hEMX1_exon1_A_115	GCTGCGAGGCGCGAGTTAGCGGG	39	61	0.739	<->	hEMX1_exon1_S_22	AGTGCGGGGACACCGGGGGCTGG	88	110	0.783	27
hEMX1_exon1_A_116	CCTGCCCCGCGCTCGCCCATTGG	14	36	0.783	<->	hEMX1_exon1_S_5	TAACTCGCGCCTCGCAGCGCTGG	44	66	0.696	8
hEMX1_exon1_A_116	CCTGCCCCGCGCTCGCCCATTGG	14	36	0.783	<->	hEMX1_exon1_S_6	AACTCGCGCCTCGCAGCGCTGGG	45	67	0.739	9
hEMX1_exon2_A_4	CACGTAGTGGTTCTTCTCGAAGG	109	131	0.522	<->	hEMX1_exon2_S_10	GGGCGCCGAGCGGAAGCAGCTGG	134	156	0.783	3
hEMX1_exon2_A_4	CACGTAGTGGTTCTTCTCGAAGG	109	131	0.522	<->	hEMX1_exon2_S_11	GCCGAGCGGAAGCAGCTGGCCGG	138	160	0.783	7
hEMX1_exon2_A_5	CTCCAGCCGCAGCAGCTGCGAGG	82	104	0.739	<->	hEMX1_exon2_S_6	CTTCGAGAAGAACCACTACGTGG	110	132	0.522	6
hEMX1_exon2_A_5	CTCCAGCCGCAGCAGCTGCGAGG	82	104	0.739	<->	hEMX1_exon2_S_7	CGAGAAGAACCACTACGTGGTGG	113	135	0.565	9
hEMX1_exon2_A_5	CTCCAGCCGCAGCAGCTGCGAGG	82	104	0.739	<->	hEMX1_exon2_S_8	GAGAAGAACCACTACGTGGTGGG	114	136	0.565	10
hEMX1_exon2_A_5	CTCCAGCCGCAGCAGCTGCGAGG	82	104	0.739	<->	hEMX1_exon2_S_9	ACTACGTGGTGGGCGCCGAGCGG	124	146	0.739	20
hEMX1_exon2_A_5	CTCCAGCCGCAGCAGCTGCGAGG	82	104	0.739	<->	hEMX1_exon2_S_10	GGGCGCCGAGCGGAAGCAGCTGG	134	156	0.783	30
hEMX1_exon2_A_6	TCCAGCCGCAGCAGCTGCGAGGG	81	103	0.739	<->	hEMX1_exon2_S_6	CTTCGAGAAGAACCACTACGTGG	110	132	0.522	7
hEMX1_exon2_A_6	TCCAGCCGCAGCAGCTGCGAGGG	81	103	0.739	<->	hEMX1_exon2_S_7	CGAGAAGAACCACTACGTGGTGG	113	135	0.565	10
hEMX1_exon2_A_6	TCCAGCCGCAGCAGCTGCGAGGG	81	103	0.739	<->	hEMX1_exon2_S_8	GAGAAGAACCACTACGTGGTGGG	114	136	0.565	11
hEMX1_exon2_A_6	TCCAGCCGCAGCAGCTGCGAGGG	81	103	0.739	<->	hEMX1_exon2_S_9	ACTACGTGGTGGGCGCCGAGCGG	124	146	0.739	21
hEMX1_exon2_A_6	TCCAGCCGCAGCAGCTGCGAGGG	81	103	0.739	<->	hEMX1_exon2_S_10	GGGCGCCGAGCGGAAGCAGCTGG	134	156	0.783	31
hEMX1_exon2_A_7	CAGCAGCTGCGAGGGCGAGAAGG	73	95	0.696	<->	hEMX1_exon2_S_6	CTTCGAGAAGAACCACTACGTGG	110	132	0.522	15
hEMX1_exon2_A_7	CAGCAGCTGCGAGGGCGAGAAGG	73	95	0.696	<->	hEMX1_exon2_S_7	CGAGAAGAACCACTACGTGGTGG	113	135	0.565	18
hEMX1_exon2_A_7	CAGCAGCTGCGAGGGCGAGAAGG	73	95	0.696	<->	hEMX1_exon2_S_8	GAGAAGAACCACTACGTGGTGGG	114	136	0.565	19
hEMX1_exon2_A_7	CAGCAGCTGCGAGGGCGAGAAGG	73	95	0.696	<->	hEMX1_exon2_S_9	ACTACGTGGTGGGCGCCGAGCGG	124	146	0.739	29
hEMX1_exon2_A_8	GCGAGGGCGAGAAGGCCGTGCGG	65	87	0.783	<->	hEMX1_exon2_S_6	CTTCGAGAAGAACCACTACGTGG	110	132	0.522	23
hEMX1_exon2_A_8	GCGAGGGCGAGAAGGCCGTGCGG	65	87	0.783	<->	hEMX1_exon2_S_7	CGAGAAGAACCACTACGTGGTGG	113	135	0.565	26
hEMX1_exon2_A_8	GCGAGGGCGAGAAGGCCGTGCGG	65	87	0.783	<->	hEMX1_exon2_S_8	GAGAAGAACCACTACGTGGTGGG	114	136	0.565	27
hEMX1_exon2_A_9	GAAGGCCGTGCGGATCCGCTTGG	55	77	0.696	<->	hEMX1_exon2_S_4	TCTCGCCCTCGCAGCTGCTGCGG	76	98	0.739	-1
hEMX1_exon2_A_9	GAAGGCCGTGCGGATCCGCTTGG	55	77	0.696	<->	hEMX1_exon2_S_5	GCCCTCGCAGCTGCTGCGGCTGG	80	102	0.783	3
hEMX1_exon2_A_10	AAGGCCGTGCGGATCCGCTTGGG	54	76	0.696	<->	hEMX1_exon2_S_4	TCTCGCCCTCGCAGCTGCTGCGG	76	98	0.739	0
hEMX1_exon2_A_10	AAGGCCGTGCGGATCCGCTTGGG	54	76	0.696	<->	hEMX1_exon2_S_5	GCCCTCGCAGCTGCTGCGGCTGG	80	102	0.783	4
hEMX1_exon2_A_11	CCGCTTGGGCTTGCGTGCGAAGG	40	62	0.696	<->	hEMX1_exon2_S_4	TCTCGCCCTCGCAGCTGCTGCGG	76	98	0.739	14
hEMX1_exon2_A_11	CCGCTTGGGCTTGCGTGCGAAGG	40	62	0.696	<->	hEMX1_exon2_S_5	GCCCTCGCAGCTGCTGCGGCTGG	80	102	0.783	18
hEMX1_exon2_A_12	CGCTTGGGCTTGCGTGCGAAGGG	39	61	0.696	<->	hEMX1_exon2_S_4	TCTCGCCCTCGCAGCTGCTGCGG	76	98	0.739	15
hEMX1_exon2_A_12	CGCTTGGGCTTGCGTGCGAAGGG	39	61	0.696	<->	hEMX1_exon2_S_5	GCCCTCGCAGCTGCTGCGGCTGG	80	102	0.783	19
hEMX1_exon2_A_13	GCTTGGGCTTGCGTGCGAAGGGG	38	60	0.696	<->	hEMX1_exon2_S_4	TCTCGCCCTCGCAGCTGCTGCGG	76	98	0.739	16
hEMX1_exon2_A_13	GCTTGGGCTTGCGTGCGAAGGGG	38	60	0.696	<->	hEMX1_exon2_S_5	GCCCTCGCAGCTGCTGCGGCTGG	80	102	0.783	20
hEMX1_exon2_A_14	CGTGCAGAAGCAGCCCGTCCTGG	14	36	0.696	<->	hEMX1_exon2_S_2	CCTTCGCACGCAAGCCCAAGCGG	40	62	0.696	4
hEMX1_exon2_A_14	CGTGCAGAAGCAGCCCGTCCTGG	14	36	0.696	<->	hEMX1_exon2_S_3	CAAGCCCAAGCGGATCCGCACGG	50	72	0.696	14
hEMX1_exon2_A_15	GTGCAGAAGCAGCCCGTCCTGGG	13	35	0.696	<->	hEMX1_exon2_S_2	CCTTCGCACGCAAGCCCAAGCGG	40	62	0.696	5
hEMX1_exon2_A_15	GTGCAGAAGCAGCCCGTCCTGGG	13	35	0.696	<->	hEMX1_exon2_S_3	CAAGCCCAAGCGGATCCGCACGG	50	72	0.696	15
hEMX1_exon2_A_16	TGCAGAAGCAGCCCGTCCTGGGG	12	34	0.696	<->	hEMX1_exon2_S_2	CCTTCGCACGCAAGCCCAAGCGG	40	62	0.696	6
hEMX1_exon2_A_16	TGCAGAAGCAGCCCGTCCTGGGG	12	34	0.696	<->	hEMX1_exon2_S_3	CAAGCCCAAGCGGATCCGCACGG	50	72	0.696	16
hEMX1_exon2_A_17	CCCGTCCTGGGGCACGTCGCTGG	1	23	0.783	<->	hEMX1_exon2_S_2	CCTTCGCACGCAAGCCCAAGCGG	40	62	0.696	17
hEMX1_exon2_A_17	CCCGTCCTGGGGCACGTCGCTGG	1	23	0.783	<->	hEMX1_exon2_S_3	CAAGCCCAAGCGGATCCGCACGG	50	72	0.696	27
hEMX1_exon3_A_3	ACCTGCCCAGCGGTTCTCCAAGG	1028	1050	0.652	<->	hEMX1_exon3_S_145	GACTGCAGAGACAGGGCTTAAGG	1054	1076	0.565	4
hEMX1_exon3_A_4	CCCAGCGGTTCTCCAAGGACAGG	1023	1045	0.652	<->	hEMX1_exon3_S_143	CAGGTTGAGACTGCAGAGACAGG	1046	1068	0.565	1
hEMX1_exon3_A_4	CCCAGCGGTTCTCCAAGGACAGG	1023	1045	0.652	<->	hEMX1_exon3_S_144	AGGTTGAGACTGCAGAGACAGGG	1047	1069	0.565	2
hEMX1_exon3_A_4	CCCAGCGGTTCTCCAAGGACAGG	1023	1045	0.652	<->	hEMX1_exon3_S_145	GACTGCAGAGACAGGGCTTAAGG	1054	1076	0.565	9
hEMX1_exon3_A_5	CCAAGGACAGGTGAGCATCCTGG	1011	1033	0.609	<->	hEMX1_exon3_S_143	CAGGTTGAGACTGCAGAGACAGG	1046	1068	0.565	13
hEMX1_exon3_A_5	CCAAGGACAGGTGAGCATCCTGG	1011	1033	0.609	<->	hEMX1_exon3_S_144	AGGTTGAGACTGCAGAGACAGGG	1047	1069	0.565	14
hEMX1_exon3_A_5	CCAAGGACAGGTGAGCATCCTGG	1011	1033	0.609	<->	hEMX1_exon3_S_145	GACTGCAGAGACAGGGCTTAAGG	1054	1076	0.565	21
hEMX1_exon3_A_6	AGGACAGGTGAGCATCCTGGTGG	1008	1030	0.609	<->	hEMX1_exon3_S_143	CAGGTTGAGACTGCAGAGACAGG	1046	1068	0.565	16
hEMX1_exon3_A_6	AGGACAGGTGAGCATCCTGGTGG	1008	1030	0.609	<->	hEMX1_exon3_S_144	AGGTTGAGACTGCAGAGACAGGG	1047	1069	0.565	17
hEMX1_exon3_A_6	AGGACAGGTGAGCATCCTGGTGG	1008	1030	0.609	<->	hEMX1_exon3_S_145	GACTGCAGAGACAGGGCTTAAGG	1054	1076	0.565	24
hEMX1_exon3_A_7	GGACAGGTGAGCATCCTGGTGGG	1007	1029	0.652	<->	hEMX1_exon3_S_142	TCCTTGGAGAACCGCTGGGCAGG	1027	1049	0.652	-2
hEMX1_exon3_A_7	GGACAGGTGAGCATCCTGGTGGG	1007	1029	0.652	<->	hEMX1_exon3_S_143	CAGGTTGAGACTGCAGAGACAGG	1046	1068	0.565	17
hEMX1_exon3_A_7	GGACAGGTGAGCATCCTGGTGGG	1007	1029	0.652	<->	hEMX1_exon3_S_144	AGGTTGAGACTGCAGAGACAGGG	1047	1069	0.565	18
hEMX1_exon3_A_7	GGACAGGTGAGCATCCTGGTGGG	1007	1029	0.652	<->	hEMX1_exon3_S_145	GACTGCAGAGACAGGGCTTAAGG	1054	1076	0.565	25
hEMX1_exon3_A_8	TCCTGGTGGGCCCACGACTTCGG	994	1016	0.696	<->	hEMX1_exon3_S_140	ACCTGTCCTTGGAGAACCGCTGG	1022	1044	0.609	6
hEMX1_exon3_A_8	TCCTGGTGGGCCCACGACTTCGG	994	1016	0.696	<->	hEMX1_exon3_S_141	CCTGTCCTTGGAGAACCGCTGGG	1023	1045	0.652	7
hEMX1_exon3_A_8	TCCTGGTGGGCCCACGACTTCGG	994	1016	0.696	<->	hEMX1_exon3_S_142	TCCTTGGAGAACCGCTGGGCAGG	1027	1049	0.652	11
hEMX1_exon3_A_8	TCCTGGTGGGCCCACGACTTCGG	994	1016	0.696	<->	hEMX1_exon3_S_143	CAGGTTGAGACTGCAGAGACAGG	1046	1068	0.565	30
hEMX1_exon3_A_8	TCCTGGTGGGCCCACGACTTCGG	994	1016	0.696	<->	hEMX1_exon3_S_144	AGGTTGAGACTGCAGAGACAGGG	1047	1069	0.565	31
hEMX1_exon3_A_9	GTGGGCCCACGACTTCGGACTGG	989	1011	0.696	<->	hEMX1_exon3_S_139	CCAGGATGCTCACCTGTCCTTGG	1011	1033	0.609	0
hEMX1_exon3_A_9	GTGGGCCCACGACTTCGGACTGG	989	1011	0.696	<->	hEMX1_exon3_S_140	ACCTGTCCTTGGAGAACCGCTGG	1022	1044	0.609	11
hEMX1_exon3_A_9	GTGGGCCCACGACTTCGGACTGG	989	1011	0.696	<->	hEMX1_exon3_S_141	CCTGTCCTTGGAGAACCGCTGGG	1023	1045	0.652	12
hEMX1_exon3_A_9	GTGGGCCCACGACTTCGGACTGG	989	1011	0.696	<->	hEMX1_exon3_S_142	TCCTTGGAGAACCGCTGGGCAGG	1027	1049	0.652	16
hEMX1_exon3_A_10	GAACCGTCAGCCTTTGTGAATGG	967	989	0.522	<->	hEMX1_exon3_S_138	TCCGAAGTCGTGGGCCCACCAGG	993	1015	0.696	4
hEMX1_exon3_A_10	GAACCGTCAGCCTTTGTGAATGG	967	989	0.522	<->	hEMX1_exon3_S_139	CCAGGATGCTCACCTGTCCTTGG	1011	1033	0.609	22
hEMX1_exon3_A_11	CCCAATCCTCCCCTTTCCTCTGG	927	949	0.609	<->	hEMX1_exon3_S_134	GGAGGGAACACCATTCACAAAGG	957	979	0.522	8
hEMX1_exon3_A_11	CCCAATCCTCCCCTTTCCTCTGG	927	949	0.609	<->	hEMX1_exon3_S_135	ACACCATTCACAAAGGCTGACGG	964	986	0.522	15
hEMX1_exon3_A_12	TCCTCTGGTTTCTCCTCAACTGG	912	934	0.522	<->	hEMX1_exon3_S_128	GAAAGGGGAGGATTGGGGTCTGG	933	955	0.609	-1
hEMX1_exon3_A_12	TCCTCTGGTTTCTCCTCAACTGG	912	934	0.522	<->	hEMX1_exon3_S_129	AAAGGGGAGGATTGGGGTCTGGG	934	956	0.609	0
hEMX1_exon3_A_12	TCCTCTGGTTTCTCCTCAACTGG	912	934	0.522	<->	hEMX1_exon3_S_130	AAGGGGAGGATTGGGGTCTGGGG	935	957	0.652	1
hEMX1_exon3_A_12	TCCTCTGGTTTCTCCTCAACTGG	912	934	0.522	<->	hEMX1_exon3_S_131	AGGGGAGGATTGGGGTCTGGGGG	936	958	0.696	2
hEMX1_exon3_A_12	TCCTCTGGTTTCTCCTCAACTGG	912	934	0.522	<->	hEMX1_exon3_S_132	GGAGGATTGGGGTCTGGGGGAGG	939	961	0.696	5
hEMX1_exon3_A_12	TCCTCTGGTTTCTCCTCAACTGG	912	934	0.522	<->	hEMX1_exon3_S_133	GAGGATTGGGGTCTGGGGGAGGG	940	962	0.696	6
hEMX1_exon3_A_12	TCCTCTGGTTTCTCCTCAACTGG	912	934	0.522	<->	hEMX1_exon3_S_134	GGAGGGAACACCATTCACAAAGG	957	979	0.522	23
hEMX1_exon3_A_12	TCCTCTGGTTTCTCCTCAACTGG	912	934	0.522	<->	hEMX1_exon3_S_135	ACACCATTCACAAAGGCTGACGG	964	986	0.522	30
hEMX1_exon3_A_13	GAGAAGCCACCAGAGTCTCTAGG	890	912	0.565	<->	hEMX1_exon3_S_120	TCCAGTTGAGGAGAAACCAGAGG	911	933	0.522	-1
hEMX1_exon3_A_13	GAGAAGCCACCAGAGTCTCTAGG	890	912	0.565	<->	hEMX1_exon3_S_121	TTGAGGAGAAACCAGAGGAAAGG	916	938	0.478	4
hEMX1_exon3_A_13	GAGAAGCCACCAGAGTCTCTAGG	890	912	0.565	<->	hEMX1_exon3_S_122	TGAGGAGAAACCAGAGGAAAGGG	917	939	0.522	5
hEMX1_exon3_A_13	GAGAAGCCACCAGAGTCTCTAGG	890	912	0.565	<->	hEMX1_exon3_S_123	GAGGAGAAACCAGAGGAAAGGGG	918	940	0.565	6
hEMX1_exon3_A_13	GAGAAGCCACCAGAGTCTCTAGG	890	912	0.565	<->	hEMX1_exon3_S_124	GAGAAACCAGAGGAAAGGGGAGG	921	943	0.565	9
hEMX1_exon3_A_13	GAGAAGCCACCAGAGTCTCTAGG	890	912	0.565	<->	hEMX1_exon3_S_125	ACCAGAGGAAAGGGGAGGATTGG	926	948	0.565	14
hEMX1_exon3_A_13	GAGAAGCCACCAGAGTCTCTAGG	890	912	0.565	<->	hEMX1_exon3_S_126	CCAGAGGAAAGGGGAGGATTGGG	927	949	0.609	15
hEMX1_exon3_A_13	GAGAAGCCACCAGAGTCTCTAGG	890	912	0.565	<->	hEMX1_exon3_S_127	CAGAGGAAAGGGGAGGATTGGGG	928	950	0.609	16
hEMX1_exon3_A_13	GAGAAGCCACCAGAGTCTCTAGG	890	912	0.565	<->	hEMX1_exon3_S_128	GAAAGGGGAGGATTGGGGTCTGG	933	955	0.609	21
hEMX1_exon3_A_13	GAGAAGCCACCAGAGTCTCTAGG	890	912	0.565	<->	hEMX1_exon3_S_129	AAAGGGGAGGATTGGGGTCTGGG	934	956	0.609	22
hEMX1_exon3_A_13	GAGAAGCCACCAGAGTCTCTAGG	890	912	0.565	<->	hEMX1_exon3_S_130	AAGGGGAGGATTGGGGTCTGGGG	935	957	0.652	23
hEMX1_exon3_A_13	GAGAAGCCACCAGAGTCTCTAGG	890	912	0.565	<->	hEMX1_exon3_S_131	AGGGGAGGATTGGGGTCTGGGGG	936	958	0.696	24
hEMX1_exon3_A_13	GAGAAGCCACCAGAGTCTCTAGG	890	912	0.565	<->	hEMX1_exon3_S_132	GGAGGATTGGGGTCTGGGGGAGG	939	961	0.696	27
hEMX1_exon3_A_13	GAGAAGCCACCAGAGTCTCTAGG	890	912	0.565	<->	hEMX1_exon3_S_133	GAGGATTGGGGTCTGGGGGAGGG	940	962	0.696	28
hEMX1_exon3_A_14	CCACCAGAGTCTCTAGGCAGAGG	884	906	0.609	<->	hEMX1_exon3_S_120	TCCAGTTGAGGAGAAACCAGAGG	911	933	0.522	5
hEMX1_exon3_A_14	CCACCAGAGTCTCTAGGCAGAGG	884	906	0.609	<->	hEMX1_exon3_S_121	TTGAGGAGAAACCAGAGGAAAGG	916	938	0.478	10
hEMX1_exon3_A_14	CCACCAGAGTCTCTAGGCAGAGG	884	906	0.609	<->	hEMX1_exon3_S_122	TGAGGAGAAACCAGAGGAAAGGG	917	939	0.522	11
hEMX1_exon3_A_14	CCACCAGAGTCTCTAGGCAGAGG	884	906	0.609	<->	hEMX1_exon3_S_123	GAGGAGAAACCAGAGGAAAGGGG	918	940	0.565	12
hEMX1_exon3_A_14	CCACCAGAGTCTCTAGGCAGAGG	884	906	0.609	<->	hEMX1_exon3_S_124	GAGAAACCAGAGGAAAGGGGAGG	921	943	0.565	15
hEMX1_exon3_A_14	CCACCAGAGTCTCTAGGCAGAGG	884	906	0.609	<->	hEMX1_exon3_S_125	ACCAGAGGAAAGGGGAGGATTGG	926	948	0.565	20
hEMX1_exon3_A_14	CCACCAGAGTCTCTAGGCAGAGG	884	906	0.609	<->	hEMX1_exon3_S_126	CCAGAGGAAAGGGGAGGATTGGG	927	949	0.609	21
hEMX1_exon3_A_14	CCACCAGAGTCTCTAGGCAGAGG	884	906	0.609	<->	hEMX1_exon3_S_127	CAGAGGAAAGGGGAGGATTGGGG	928	950	0.609	22
hEMX1_exon3_A_14	CCACCAGAGTCTCTAGGCAGAGG	884	906	0.609	<->	hEMX1_exon3_S_128	GAAAGGGGAGGATTGGGGTCTGG	933	955	0.609	27
hEMX1_exon3_A_14	CCACCAGAGTCTCTAGGCAGAGG	884	906	0.609	<->	hEMX1_exon3_S_129	AAAGGGGAGGATTGGGGTCTGGG	934	956	0.609	28
hEMX1_exon3_A_14	CCACCAGAGTCTCTAGGCAGAGG	884	906	0.609	<->	hEMX1_exon3_S_130	AAGGGGAGGATTGGGGTCTGGGG	935	957	0.652	29
hEMX1_exon3_A_14	CCACCAGAGTCTCTAGGCAGAGG	884	906	0.609	<->	hEMX1_exon3_S_131	AGGGGAGGATTGGGGTCTGGGGG	936	958	0.696	30
hEMX1_exon3_A_15	CACCAGAGTCTCTAGGCAGAGGG	883	905	0.609	<->	hEMX1_exon3_S_120	TCCAGTTGAGGAGAAACCAGAGG	911	933	0.522	6
hEMX1_exon3_A_15	CACCAGAGTCTCTAGGCAGAGGG	883	905	0.609	<->	hEMX1_exon3_S_121	TTGAGGAGAAACCAGAGGAAAGG	916	938	0.478	11
hEMX1_exon3_A_15	CACCAGAGTCTCTAGGCAGAGGG	883	905	0.609	<->	hEMX1_exon3_S_122	TGAGGAGAAACCAGAGGAAAGGG	917	939	0.522	12
hEMX1_exon3_A_15	CACCAGAGTCTCTAGGCAGAGGG	883	905	0.609	<->	hEMX1_exon3_S_123	GAGGAGAAACCAGAGGAAAGGGG	918	940	0.565	13
hEMX1_exon3_A_15	CACCAGAGTCTCTAGGCAGAGGG	883	905	0.609	<->	hEMX1_exon3_S_124	GAGAAACCAGAGGAAAGGGGAGG	921	943	0.565	16
hEMX1_exon3_A_15	CACCAGAGTCTCTAGGCAGAGGG	883	905	0.609	<->	hEMX1_exon3_S_125	ACCAGAGGAAAGGGGAGGATTGG	926	948	0.565	21
hEMX1_exon3_A_15	CACCAGAGTCTCTAGGCAGAGGG	883	905	0.609	<->	hEMX1_exon3_S_126	CCAGAGGAAAGGGGAGGATTGGG	927	949	0.609	22
hEMX1_exon3_A_15	CACCAGAGTCTCTAGGCAGAGGG	883	905	0.609	<->	hEMX1_exon3_S_127	CAGAGGAAAGGGGAGGATTGGGG	928	950	0.609	23
hEMX1_exon3_A_15	CACCAGAGTCTCTAGGCAGAGGG	883	905	0.609	<->	hEMX1_exon3_S_128	GAAAGGGGAGGATTGGGGTCTGG	933	955	0.609	28
hEMX1_exon3_A_15	CACCAGAGTCTCTAGGCAGAGGG	883	905	0.609	<->	hEMX1_exon3_S_129	AAAGGGGAGGATTGGGGTCTGGG	934	956	0.609	29
hEMX1_exon3_A_15	CACCAGAGTCTCTAGGCAGAGGG	883	905	0.609	<->	hEMX1_exon3_S_130	AAGGGGAGGATTGGGGTCTGGGG	935	957	0.652	30
hEMX1_exon3_A_15	CACCAGAGTCTCTAGGCAGAGGG	883	905	0.609	<->	hEMX1_exon3_S_131	AGGGGAGGATTGGGGTCTGGGGG	936	958	0.696	31
hEMX1_exon3_A_16	CCCTCTCCCATTGAACTACCTGG	851	873	0.565	<->	hEMX1_exon3_S_117	TTCCCTCTGCCTAGAGACTCTGG	881	903	0.565	8
hEMX1_exon3_A_16	CCCTCTCCCATTGAACTACCTGG	851	873	0.565	<->	hEMX1_exon3_S_118	CCTCTGCCTAGAGACTCTGGTGG	884	906	0.609	11
hEMX1_exon3_A_16	CCCTCTCCCATTGAACTACCTGG	851	873	0.565	<->	hEMX1_exon3_S_119	TCTGGTGGCTTCTCCAGTTGAGG	899	921	0.565	26
hEMX1_exon3_A_17	CCTCTCCCATTGAACTACCTGGG	850	872	0.565	<->	hEMX1_exon3_S_117	TTCCCTCTGCCTAGAGACTCTGG	881	903	0.565	9
hEMX1_exon3_A_17	CCTCTCCCATTGAACTACCTGGG	850	872	0.565	<->	hEMX1_exon3_S_118	CCTCTGCCTAGAGACTCTGGTGG	884	906	0.609	12
hEMX1_exon3_A_17	CCTCTCCCATTGAACTACCTGGG	850	872	0.565	<->	hEMX1_exon3_S_119	TCTGGTGGCTTCTCCAGTTGAGG	899	921	0.565	27
hEMX1_exon3_A_18	TCAATACGTTAAGAAAGACCTGG	812	834	0.391	<->	hEMX1_exon3_S_112	GAGAGGTGGGAATCAGGCCCAGG	833	855	0.652	-1
hEMX1_exon3_A_18	TCAATACGTTAAGAAAGACCTGG	812	834	0.391	<->	hEMX1_exon3_S_113	ATCAGGCCCAGGTAGTTCAATGG	844	866	0.522	10
hEMX1_exon3_A_18	TCAATACGTTAAGAAAGACCTGG	812	834	0.391	<->	hEMX1_exon3_S_114	TCAGGCCCAGGTAGTTCAATGGG	845	867	0.565	11
hEMX1_exon3_A_18	TCAATACGTTAAGAAAGACCTGG	812	834	0.391	<->	hEMX1_exon3_S_115	CCCAGGTAGTTCAATGGGAGAGG	850	872	0.565	16
hEMX1_exon3_A_18	TCAATACGTTAAGAAAGACCTGG	812	834	0.391	<->	hEMX1_exon3_S_116	CCAGGTAGTTCAATGGGAGAGGG	851	873	0.565	17
hEMX1_exon3_A_19	CAATACGTTAAGAAAGACCTGGG	811	833	0.435	<->	hEMX1_exon3_S_112	GAGAGGTGGGAATCAGGCCCAGG	833	855	0.652	0
hEMX1_exon3_A_19	CAATACGTTAAGAAAGACCTGGG	811	833	0.435	<->	hEMX1_exon3_S_113	ATCAGGCCCAGGTAGTTCAATGG	844	866	0.522	11
hEMX1_exon3_A_19	CAATACGTTAAGAAAGACCTGGG	811	833	0.435	<->	hEMX1_exon3_S_114	TCAGGCCCAGGTAGTTCAATGGG	845	867	0.565	12
hEMX1_exon3_A_19	CAATACGTTAAGAAAGACCTGGG	811	833	0.435	<->	hEMX1_exon3_S_115	CCCAGGTAGTTCAATGGGAGAGG	850	872	0.565	17
hEMX1_exon3_A_19	CAATACGTTAAGAAAGACCTGGG	811	833	0.435	<->	hEMX1_exon3_S_116	CCAGGTAGTTCAATGGGAGAGGG	851	873	0.565	18
hEMX1_exon3_A_20	CCTGTCCTCCCTCAAGATACAGG	788	810	0.565	<->	hEMX1_exon3_S_108	GTCTTTCTTAACGTATTGAGAGG	816	838	0.391	6
hEMX1_exon3_A_20	CCTGTCCTCCCTCAAGATACAGG	788	810	0.565	<->	hEMX1_exon3_S_109	TTTCTTAACGTATTGAGAGGTGG	819	841	0.391	9
hEMX1_exon3_A_20	CCTGTCCTCCCTCAAGATACAGG	788	810	0.565	<->	hEMX1_exon3_S_110	TTCTTAACGTATTGAGAGGTGGG	820	842	0.435	10
hEMX1_exon3_A_20	CCTGTCCTCCCTCAAGATACAGG	788	810	0.565	<->	hEMX1_exon3_S_111	CGTATTGAGAGGTGGGAATCAGG	827	849	0.522	17
hEMX1_exon3_A_20	CCTGTCCTCCCTCAAGATACAGG	788	810	0.565	<->	hEMX1_exon3_S_112	GAGAGGTGGGAATCAGGCCCAGG	833	855	0.652	23
hEMX1_exon3_A_21	TCCTCCCTCAAGATACAGGATGG	784	806	0.522	<->	hEMX1_exon3_S_108	GTCTTTCTTAACGTATTGAGAGG	816	838	0.391	10
hEMX1_exon3_A_21	TCCTCCCTCAAGATACAGGATGG	784	806	0.522	<->	hEMX1_exon3_S_109	TTTCTTAACGTATTGAGAGGTGG	819	841	0.391	13
hEMX1_exon3_A_21	TCCTCCCTCAAGATACAGGATGG	784	806	0.522	<->	hEMX1_exon3_S_110	TTCTTAACGTATTGAGAGGTGGG	820	842	0.435	14
hEMX1_exon3_A_21	TCCTCCCTCAAGATACAGGATGG	784	806	0.522	<->	hEMX1_exon3_S_111	CGTATTGAGAGGTGGGAATCAGG	827	849	0.522	21
hEMX1_exon3_A_21	TCCTCCCTCAAGATACAGGATGG	784	806	0.522	<->	hEMX1_exon3_S_112	GAGAGGTGGGAATCAGGCCCAGG	833	855	0.652	27
hEMX1_exon3_A_22	CTAGCCTGTTTCTCCTGCTGTGG	748	770	0.565	<->	hEMX1_exon3_S_103	AAGGGCCATCCTGTATCTTGAGG	779	801	0.522	9
hEMX1_exon3_A_22	CTAGCCTGTTTCTCCTGCTGTGG	748	770	0.565	<->	hEMX1_exon3_S_104	AGGGCCATCCTGTATCTTGAGGG	780	802	0.565	10
hEMX1_exon3_A_22	CTAGCCTGTTTCTCCTGCTGTGG	748	770	0.565	<->	hEMX1_exon3_S_105	GCCATCCTGTATCTTGAGGGAGG	783	805	0.565	13
hEMX1_exon3_A_22	CTAGCCTGTTTCTCCTGCTGTGG	748	770	0.565	<->	hEMX1_exon3_S_106	CCTGTATCTTGAGGGAGGACAGG	788	810	0.565	18
hEMX1_exon3_A_22	CTAGCCTGTTTCTCCTGCTGTGG	748	770	0.565	<->	hEMX1_exon3_S_107	TCTTGAGGGAGGACAGGCCCAGG	794	816	0.652	24
hEMX1_exon3_A_23	TGTTTCTCCTGCTGTGGAGCTGG	742	764	0.565	<->	hEMX1_exon3_S_103	AAGGGCCATCCTGTATCTTGAGG	779	801	0.522	15
hEMX1_exon3_A_23	TGTTTCTCCTGCTGTGGAGCTGG	742	764	0.565	<->	hEMX1_exon3_S_104	AGGGCCATCCTGTATCTTGAGGG	780	802	0.565	16
hEMX1_exon3_A_23	TGTTTCTCCTGCTGTGGAGCTGG	742	764	0.565	<->	hEMX1_exon3_S_105	GCCATCCTGTATCTTGAGGGAGG	783	805	0.565	19
hEMX1_exon3_A_23	TGTTTCTCCTGCTGTGGAGCTGG	742	764	0.565	<->	hEMX1_exon3_S_106	CCTGTATCTTGAGGGAGGACAGG	788	810	0.565	24
hEMX1_exon3_A_23	TGTTTCTCCTGCTGTGGAGCTGG	742	764	0.565	<->	hEMX1_exon3_S_107	TCTTGAGGGAGGACAGGCCCAGG	794	816	0.652	30
hEMX1_exon3_A_24	TTCTCCTGCTGTGGAGCTGGAGG	739	761	0.609	<->	hEMX1_exon3_S_101	AAACAGGCTAGACATAGGGAAGG	760	782	0.478	-1
hEMX1_exon3_A_24	TTCTCCTGCTGTGGAGCTGGAGG	739	761	0.609	<->	hEMX1_exon3_S_102	AACAGGCTAGACATAGGGAAGGG	761	783	0.522	0
hEMX1_exon3_A_24	TTCTCCTGCTGTGGAGCTGGAGG	739	761	0.609	<->	hEMX1_exon3_S_103	AAGGGCCATCCTGTATCTTGAGG	779	801	0.522	18
hEMX1_exon3_A_24	TTCTCCTGCTGTGGAGCTGGAGG	739	761	0.609	<->	hEMX1_exon3_S_104	AGGGCCATCCTGTATCTTGAGGG	780	802	0.565	19
hEMX1_exon3_A_24	TTCTCCTGCTGTGGAGCTGGAGG	739	761	0.609	<->	hEMX1_exon3_S_105	GCCATCCTGTATCTTGAGGGAGG	783	805	0.565	22
hEMX1_exon3_A_24	TTCTCCTGCTGTGGAGCTGGAGG	739	761	0.609	<->	hEMX1_exon3_S_106	CCTGTATCTTGAGGGAGGACAGG	788	810	0.565	27
hEMX1_exon3_A_25	TGGAGCTGGAGGTAGAGACCAGG	728	750	0.609	<->	hEMX1_exon3_S_99	AGGAGAAACAGGCTAGACATAGG	755	777	0.478	5
hEMX1_exon3_A_25	TGGAGCTGGAGGTAGAGACCAGG	728	750	0.609	<->	hEMX1_exon3_S_100	GGAGAAACAGGCTAGACATAGGG	756	778	0.522	6
hEMX1_exon3_A_25	TGGAGCTGGAGGTAGAGACCAGG	728	750	0.609	<->	hEMX1_exon3_S_101	AAACAGGCTAGACATAGGGAAGG	760	782	0.478	10
hEMX1_exon3_A_25	TGGAGCTGGAGGTAGAGACCAGG	728	750	0.609	<->	hEMX1_exon3_S_102	AACAGGCTAGACATAGGGAAGGG	761	783	0.522	11
hEMX1_exon3_A_25	TGGAGCTGGAGGTAGAGACCAGG	728	750	0.609	<->	hEMX1_exon3_S_103	AAGGGCCATCCTGTATCTTGAGG	779	801	0.522	29
hEMX1_exon3_A_25	TGGAGCTGGAGGTAGAGACCAGG	728	750	0.609	<->	hEMX1_exon3_S_104	AGGGCCATCCTGTATCTTGAGGG	780	802	0.565	30
hEMX1_exon3_A_26	GGAGCTGGAGGTAGAGACCAGGG	727	749	0.652	<->	hEMX1_exon3_S_99	AGGAGAAACAGGCTAGACATAGG	755	777	0.478	6
hEMX1_exon3_A_26	GGAGCTGGAGGTAGAGACCAGGG	727	749	0.652	<->	hEMX1_exon3_S_100	GGAGAAACAGGCTAGACATAGGG	756	778	0.522	7
hEMX1_exon3_A_26	GGAGCTGGAGGTAGAGACCAGGG	727	749	0.652	<->	hEMX1_exon3_S_101	AAACAGGCTAGACATAGGGAAGG	760	782	0.478	11
hEMX1_exon3_A_26	GGAGCTGGAGGTAGAGACCAGGG	727	749	0.652	<->	hEMX1_exon3_S_102	AACAGGCTAGACATAGGGAAGGG	761	783	0.522	12
hEMX1_exon3_A_26	GGAGCTGGAGGTAGAGACCAGGG	727	749	0.652	<->	hEMX1_exon3_S_103	AAGGGCCATCCTGTATCTTGAGG	779	801	0.522	30
hEMX1_exon3_A_26	GGAGCTGGAGGTAGAGACCAGGG	727	749	0.652	<->	hEMX1_exon3_S_104	AGGGCCATCCTGTATCTTGAGGG	780	802	0.565	31
hEMX1_exon3_A_27	AGGGTCCCCCAACAAAAGAGAGG	708	730	0.565	<->	hEMX1_exon3_S_97	TCTACCTCCAGCTCCACAGCAGG	735	757	0.609	5
hEMX1_exon3_A_27	AGGGTCCCCCAACAAAAGAGAGG	708	730	0.565	<->	hEMX1_exon3_S_98	AGCTCCACAGCAGGAGAAACAGG	744	766	0.565	14
hEMX1_exon3_A_27	AGGGTCCCCCAACAAAAGAGAGG	708	730	0.565	<->	hEMX1_exon3_S_99	AGGAGAAACAGGCTAGACATAGG	755	777	0.478	25
hEMX1_exon3_A_27	AGGGTCCCCCAACAAAAGAGAGG	708	730	0.565	<->	hEMX1_exon3_S_100	GGAGAAACAGGCTAGACATAGGG	756	778	0.522	26
hEMX1_exon3_A_27	AGGGTCCCCCAACAAAAGAGAGG	708	730	0.565	<->	hEMX1_exon3_S_101	AAACAGGCTAGACATAGGGAAGG	760	782	0.478	30
hEMX1_exon3_A_27	AGGGTCCCCCAACAAAAGAGAGG	708	730	0.565	<->	hEMX1_exon3_S_102	AACAGGCTAGACATAGGGAAGGG	761	783	0.522	31
hEMX1_exon3_A_30	TTTGCTCTACCAGCCCCCACTGG	619	641	0.609	<->	hEMX1_exon3_S_78	GCGTTCAGGGCCTGGGAGCCTGG	643	665	0.739	2
hEMX1_exon3_A_30	TTTGCTCTACCAGCCCCCACTGG	619	641	0.609	<->	hEMX1_exon3_S_79	CGTTCAGGGCCTGGGAGCCTGGG	644	666	0.739	3
hEMX1_exon3_A_30	TTTGCTCTACCAGCCCCCACTGG	619	641	0.609	<->	hEMX1_exon3_S_80	GTTCAGGGCCTGGGAGCCTGGGG	645	667	0.739	4
hEMX1_exon3_A_30	TTTGCTCTACCAGCCCCCACTGG	619	641	0.609	<->	hEMX1_exon3_S_81	CAGGGCCTGGGAGCCTGGGGTGG	648	670	0.783	7
hEMX1_exon3_A_30	TTTGCTCTACCAGCCCCCACTGG	619	641	0.609	<->	hEMX1_exon3_S_82	AGGGCCTGGGAGCCTGGGGTGGG	649	671	0.783	8
hEMX1_exon3_A_30	TTTGCTCTACCAGCCCCCACTGG	619	641	0.609	<->	hEMX1_exon3_S_84	GGGAGCCTGGGGTGGGGTACTGG	656	678	0.739	15
hEMX1_exon3_A_30	TTTGCTCTACCAGCCCCCACTGG	619	641	0.609	<->	hEMX1_exon3_S_85	AGCCTGGGGTGGGGTACTGGTGG	659	681	0.696	18
hEMX1_exon3_A_30	TTTGCTCTACCAGCCCCCACTGG	619	641	0.609	<->	hEMX1_exon3_S_86	CTGGGGTGGGGTACTGGTGGAGG	662	684	0.696	21
hEMX1_exon3_A_30	TTTGCTCTACCAGCCCCCACTGG	619	641	0.609	<->	hEMX1_exon3_S_87	TGGGGTGGGGTACTGGTGGAGGG	663	685	0.696	22
hEMX1_exon3_A_30	TTTGCTCTACCAGCCCCCACTGG	619	641	0.609	<->	hEMX1_exon3_S_88	GGGGTGGGGTACTGGTGGAGGGG	664	686	0.739	23
hEMX1_exon3_A_30	TTTGCTCTACCAGCCCCCACTGG	619	641	0.609	<->	hEMX1_exon3_S_89	GGGTGGGGTACTGGTGGAGGGGG	665	687	0.739	24
hEMX1_exon3_A_30	TTTGCTCTACCAGCCCCCACTGG	619	641	0.609	<->	hEMX1_exon3_S_90	GGTACTGGTGGAGGGGGTCAAGG	671	693	0.652	30
hEMX1_exon3_A_30	TTTGCTCTACCAGCCCCCACTGG	619	641	0.609	<->	hEMX1_exon3_S_91	GTACTGGTGGAGGGGGTCAAGGG	672	694	0.652	31
hEMX1_exon3_A_31	CCCCCACTGGCCCTCAGAGCCGG	606	628	0.783	<->	hEMX1_exon3_S_74	CTGGTAGAGCAAACGCGTTCAGG	629	651	0.565	1
hEMX1_exon3_A_31	CCCCCACTGGCCCTCAGAGCCGG	606	628	0.783	<->	hEMX1_exon3_S_75	TGGTAGAGCAAACGCGTTCAGGG	630	652	0.565	2
hEMX1_exon3_A_31	CCCCCACTGGCCCTCAGAGCCGG	606	628	0.783	<->	hEMX1_exon3_S_76	GAGCAAACGCGTTCAGGGCCTGG	635	657	0.652	7
hEMX1_exon3_A_31	CCCCCACTGGCCCTCAGAGCCGG	606	628	0.783	<->	hEMX1_exon3_S_77	AGCAAACGCGTTCAGGGCCTGGG	636	658	0.652	8
hEMX1_exon3_A_31	CCCCCACTGGCCCTCAGAGCCGG	606	628	0.783	<->	hEMX1_exon3_S_78	GCGTTCAGGGCCTGGGAGCCTGG	643	665	0.739	15
hEMX1_exon3_A_31	CCCCCACTGGCCCTCAGAGCCGG	606	628	0.783	<->	hEMX1_exon3_S_79	CGTTCAGGGCCTGGGAGCCTGGG	644	666	0.739	16
hEMX1_exon3_A_31	CCCCCACTGGCCCTCAGAGCCGG	606	628	0.783	<->	hEMX1_exon3_S_80	GTTCAGGGCCTGGGAGCCTGGGG	645	667	0.739	17
hEMX1_exon3_A_31	CCCCCACTGGCCCTCAGAGCCGG	606	628	0.783	<->	hEMX1_exon3_S_81	CAGGGCCTGGGAGCCTGGGGTGG	648	670	0.783	20
hEMX1_exon3_A_31	CCCCCACTGGCCCTCAGAGCCGG	606	628	0.783	<->	hEMX1_exon3_S_82	AGGGCCTGGGAGCCTGGGGTGGG	649	671	0.783	21
hEMX1_exon3_A_31	CCCCCACTGGCCCTCAGAGCCGG	606	628	0.783	<->	hEMX1_exon3_S_84	GGGAGCCTGGGGTGGGGTACTGG	656	678	0.739	28
hEMX1_exon3_A_31	CCCCCACTGGCCCTCAGAGCCGG	606	628	0.783	<->	hEMX1_exon3_S_85	AGCCTGGGGTGGGGTACTGGTGG	659	681	0.696	31
hEMX1_exon3_A_32	GAGCCGGAATCTACCACCCCAGG	590	612	0.652	<->	hEMX1_exon3_S_73	CTCTGAGGGCCAGTGGGGGCTGG	610	632	0.739	-2
hEMX1_exon3_A_32	GAGCCGGAATCTACCACCCCAGG	590	612	0.652	<->	hEMX1_exon3_S_74	CTGGTAGAGCAAACGCGTTCAGG	629	651	0.565	17
hEMX1_exon3_A_32	GAGCCGGAATCTACCACCCCAGG	590	612	0.652	<->	hEMX1_exon3_S_75	TGGTAGAGCAAACGCGTTCAGGG	630	652	0.565	18
hEMX1_exon3_A_32	GAGCCGGAATCTACCACCCCAGG	590	612	0.652	<->	hEMX1_exon3_S_76	GAGCAAACGCGTTCAGGGCCTGG	635	657	0.652	23
hEMX1_exon3_A_32	GAGCCGGAATCTACCACCCCAGG	590	612	0.652	<->	hEMX1_exon3_S_77	AGCAAACGCGTTCAGGGCCTGGG	636	658	0.652	24
hEMX1_exon3_A_32	GAGCCGGAATCTACCACCCCAGG	590	612	0.652	<->	hEMX1_exon3_S_78	GCGTTCAGGGCCTGGGAGCCTGG	643	665	0.739	31
hEMX1_exon3_A_32	GAGCCGGAATCTACCACCCCAGG	590	612	0.652	<->	hEMX1_exon3_S_79	CGTTCAGGGCCTGGGAGCCTGGG	644	666	0.739	32
hEMX1_exon3_A_33	GAATCTACCACCCCAGGCTCTGG	584	606	0.609	<->	hEMX1_exon3_S_70	TTCCGGCTCTGAGGGCCAGTGGG	604	626	0.696	-2
hEMX1_exon3_A_33	GAATCTACCACCCCAGGCTCTGG	584	606	0.609	<->	hEMX1_exon3_S_71	TCCGGCTCTGAGGGCCAGTGGGG	605	627	0.739	-1
hEMX1_exon3_A_33	GAATCTACCACCCCAGGCTCTGG	584	606	0.609	<->	hEMX1_exon3_S_72	CCGGCTCTGAGGGCCAGTGGGGG	606	628	0.783	0
hEMX1_exon3_A_33	GAATCTACCACCCCAGGCTCTGG	584	606	0.609	<->	hEMX1_exon3_S_73	CTCTGAGGGCCAGTGGGGGCTGG	610	632	0.739	4
hEMX1_exon3_A_33	GAATCTACCACCCCAGGCTCTGG	584	606	0.609	<->	hEMX1_exon3_S_74	CTGGTAGAGCAAACGCGTTCAGG	629	651	0.565	23
hEMX1_exon3_A_33	GAATCTACCACCCCAGGCTCTGG	584	606	0.609	<->	hEMX1_exon3_S_75	TGGTAGAGCAAACGCGTTCAGGG	630	652	0.565	24
hEMX1_exon3_A_33	GAATCTACCACCCCAGGCTCTGG	584	606	0.609	<->	hEMX1_exon3_S_76	GAGCAAACGCGTTCAGGGCCTGG	635	657	0.652	29
hEMX1_exon3_A_33	GAATCTACCACCCCAGGCTCTGG	584	606	0.609	<->	hEMX1_exon3_S_77	AGCAAACGCGTTCAGGGCCTGGG	636	658	0.652	30
hEMX1_exon3_A_34	AATCTACCACCCCAGGCTCTGGG	583	605	0.609	<->	hEMX1_exon3_S_69	ATTCCGGCTCTGAGGGCCAGTGG	603	625	0.652	-2
hEMX1_exon3_A_34	AATCTACCACCCCAGGCTCTGGG	583	605	0.609	<->	hEMX1_exon3_S_70	TTCCGGCTCTGAGGGCCAGTGGG	604	626	0.696	-1
hEMX1_exon3_A_34	AATCTACCACCCCAGGCTCTGGG	583	605	0.609	<->	hEMX1_exon3_S_71	TCCGGCTCTGAGGGCCAGTGGGG	605	627	0.739	0
hEMX1_exon3_A_34	AATCTACCACCCCAGGCTCTGGG	583	605	0.609	<->	hEMX1_exon3_S_72	CCGGCTCTGAGGGCCAGTGGGGG	606	628	0.783	1
hEMX1_exon3_A_34	AATCTACCACCCCAGGCTCTGGG	583	605	0.609	<->	hEMX1_exon3_S_73	CTCTGAGGGCCAGTGGGGGCTGG	610	632	0.739	5
hEMX1_exon3_A_34	AATCTACCACCCCAGGCTCTGGG	583	605	0.609	<->	hEMX1_exon3_S_74	CTGGTAGAGCAAACGCGTTCAGG	629	651	0.565	24
hEMX1_exon3_A_34	AATCTACCACCCCAGGCTCTGGG	583	605	0.609	<->	hEMX1_exon3_S_75	TGGTAGAGCAAACGCGTTCAGGG	630	652	0.565	25
hEMX1_exon3_A_34	AATCTACCACCCCAGGCTCTGGG	583	605	0.609	<->	hEMX1_exon3_S_76	GAGCAAACGCGTTCAGGGCCTGG	635	657	0.652	30
hEMX1_exon3_A_34	AATCTACCACCCCAGGCTCTGGG	583	605	0.609	<->	hEMX1_exon3_S_77	AGCAAACGCGTTCAGGGCCTGGG	636	658	0.652	31
hEMX1_exon3_A_35	ATCTACCACCCCAGGCTCTGGGG	582	604	0.652	<->	hEMX1_exon3_S_69	ATTCCGGCTCTGAGGGCCAGTGG	603	625	0.652	-1
hEMX1_exon3_A_35	ATCTACCACCCCAGGCTCTGGGG	582	604	0.652	<->	hEMX1_exon3_S_70	TTCCGGCTCTGAGGGCCAGTGGG	604	626	0.696	0
hEMX1_exon3_A_35	ATCTACCACCCCAGGCTCTGGGG	582	604	0.652	<->	hEMX1_exon3_S_71	TCCGGCTCTGAGGGCCAGTGGGG	605	627	0.739	1
hEMX1_exon3_A_35	ATCTACCACCCCAGGCTCTGGGG	582	604	0.652	<->	hEMX1_exon3_S_72	CCGGCTCTGAGGGCCAGTGGGGG	606	628	0.783	2
hEMX1_exon3_A_35	ATCTACCACCCCAGGCTCTGGGG	582	604	0.652	<->	hEMX1_exon3_S_73	CTCTGAGGGCCAGTGGGGGCTGG	610	632	0.739	6
hEMX1_exon3_A_35	ATCTACCACCCCAGGCTCTGGGG	582	604	0.652	<->	hEMX1_exon3_S_74	CTGGTAGAGCAAACGCGTTCAGG	629	651	0.565	25
hEMX1_exon3_A_35	ATCTACCACCCCAGGCTCTGGGG	582	604	0.652	<->	hEMX1_exon3_S_75	TGGTAGAGCAAACGCGTTCAGGG	630	652	0.565	26
hEMX1_exon3_A_35	ATCTACCACCCCAGGCTCTGGGG	582	604	0.652	<->	hEMX1_exon3_S_76	GAGCAAACGCGTTCAGGGCCTGG	635	657	0.652	31
hEMX1_exon3_A_35	ATCTACCACCCCAGGCTCTGGGG	582	604	0.652	<->	hEMX1_exon3_S_77	AGCAAACGCGTTCAGGGCCTGGG	636	658	0.652	32
hEMX1_exon3_A_36	ACCACCCCAGGCTCTGGGGCTGG	578	600	0.739	<->	hEMX1_exon3_S_69	ATTCCGGCTCTGAGGGCCAGTGG	603	625	0.652	3
hEMX1_exon3_A_36	ACCACCCCAGGCTCTGGGGCTGG	578	600	0.739	<->	hEMX1_exon3_S_70	TTCCGGCTCTGAGGGCCAGTGGG	604	626	0.696	4
hEMX1_exon3_A_36	ACCACCCCAGGCTCTGGGGCTGG	578	600	0.739	<->	hEMX1_exon3_S_71	TCCGGCTCTGAGGGCCAGTGGGG	605	627	0.739	5
hEMX1_exon3_A_36	ACCACCCCAGGCTCTGGGGCTGG	578	600	0.739	<->	hEMX1_exon3_S_72	CCGGCTCTGAGGGCCAGTGGGGG	606	628	0.783	6
hEMX1_exon3_A_36	ACCACCCCAGGCTCTGGGGCTGG	578	600	0.739	<->	hEMX1_exon3_S_73	CTCTGAGGGCCAGTGGGGGCTGG	610	632	0.739	10
hEMX1_exon3_A_36	ACCACCCCAGGCTCTGGGGCTGG	578	600	0.739	<->	hEMX1_exon3_S_74	CTGGTAGAGCAAACGCGTTCAGG	629	651	0.565	29
hEMX1_exon3_A_36	ACCACCCCAGGCTCTGGGGCTGG	578	600	0.739	<->	hEMX1_exon3_S_75	TGGTAGAGCAAACGCGTTCAGGG	630	652	0.565	30
hEMX1_exon3_A_37	CCAGGCTCTGGGGCTGGAGCTGG	572	594	0.739	<->	hEMX1_exon3_S_67	GGTGGTAGATTCCGGCTCTGAGG	595	617	0.609	1
hEMX1_exon3_A_37	CCAGGCTCTGGGGCTGGAGCTGG	572	594	0.739	<->	hEMX1_exon3_S_68	GTGGTAGATTCCGGCTCTGAGGG	596	618	0.609	2
hEMX1_exon3_A_37	CCAGGCTCTGGGGCTGGAGCTGG	572	594	0.739	<->	hEMX1_exon3_S_69	ATTCCGGCTCTGAGGGCCAGTGG	603	625	0.652	9
hEMX1_exon3_A_37	CCAGGCTCTGGGGCTGGAGCTGG	572	594	0.739	<->	hEMX1_exon3_S_70	TTCCGGCTCTGAGGGCCAGTGGG	604	626	0.696	10
hEMX1_exon3_A_37	CCAGGCTCTGGGGCTGGAGCTGG	572	594	0.739	<->	hEMX1_exon3_S_71	TCCGGCTCTGAGGGCCAGTGGGG	605	627	0.739	11
hEMX1_exon3_A_37	CCAGGCTCTGGGGCTGGAGCTGG	572	594	0.739	<->	hEMX1_exon3_S_72	CCGGCTCTGAGGGCCAGTGGGGG	606	628	0.783	12
hEMX1_exon3_A_37	CCAGGCTCTGGGGCTGGAGCTGG	572	594	0.739	<->	hEMX1_exon3_S_73	CTCTGAGGGCCAGTGGGGGCTGG	610	632	0.739	16
hEMX1_exon3_A_41	TTTATTATTCCCATAGGGAAGGG	523	545	0.391	<->	hEMX1_exon3_S_60	AAGTCTCTCTCTTAATGACACGG	545	567	0.435	0
hEMX1_exon3_A_41	TTTATTATTCCCATAGGGAAGGG	523	545	0.391	<->	hEMX1_exon3_S_61	AGTCTCTCTCTTAATGACACGGG	546	568	0.478	1
hEMX1_exon3_A_41	TTTATTATTCCCATAGGGAAGGG	523	545	0.391	<->	hEMX1_exon3_S_62	CCAGCTCCAGCCCCAGAGCCTGG	572	594	0.739	27
hEMX1_exon3_A_41	TTTATTATTCCCATAGGGAAGGG	523	545	0.391	<->	hEMX1_exon3_S_63	CAGCTCCAGCCCCAGAGCCTGGG	573	595	0.739	28
hEMX1_exon3_A_41	TTTATTATTCCCATAGGGAAGGG	523	545	0.391	<->	hEMX1_exon3_S_64	AGCTCCAGCCCCAGAGCCTGGGG	574	596	0.739	29
hEMX1_exon3_A_41	TTTATTATTCCCATAGGGAAGGG	523	545	0.391	<->	hEMX1_exon3_S_65	TCCAGCCCCAGAGCCTGGGGTGG	577	599	0.739	32
hEMX1_exon3_A_42	TTATTATTCCCATAGGGAAGGGG	522	544	0.435	<->	hEMX1_exon3_S_60	AAGTCTCTCTCTTAATGACACGG	545	567	0.435	1
hEMX1_exon3_A_42	TTATTATTCCCATAGGGAAGGGG	522	544	0.435	<->	hEMX1_exon3_S_61	AGTCTCTCTCTTAATGACACGGG	546	568	0.478	2
hEMX1_exon3_A_42	TTATTATTCCCATAGGGAAGGGG	522	544	0.435	<->	hEMX1_exon3_S_62	CCAGCTCCAGCCCCAGAGCCTGG	572	594	0.739	28
hEMX1_exon3_A_42	TTATTATTCCCATAGGGAAGGGG	522	544	0.435	<->	hEMX1_exon3_S_63	CAGCTCCAGCCCCAGAGCCTGGG	573	595	0.739	29
hEMX1_exon3_A_42	TTATTATTCCCATAGGGAAGGGG	522	544	0.435	<->	hEMX1_exon3_S_64	AGCTCCAGCCCCAGAGCCTGGGG	574	596	0.739	30
hEMX1_exon3_A_43	TATTATTCCCATAGGGAAGGGGG	521	543	0.478	<->	hEMX1_exon3_S_60	AAGTCTCTCTCTTAATGACACGG	545	567	0.435	2
hEMX1_exon3_A_43	TATTATTCCCATAGGGAAGGGGG	521	543	0.478	<->	hEMX1_exon3_S_61	AGTCTCTCTCTTAATGACACGGG	546	568	0.478	3
hEMX1_exon3_A_43	TATTATTCCCATAGGGAAGGGGG	521	543	0.478	<->	hEMX1_exon3_S_62	CCAGCTCCAGCCCCAGAGCCTGG	572	594	0.739	29
hEMX1_exon3_A_43	TATTATTCCCATAGGGAAGGGGG	521	543	0.478	<->	hEMX1_exon3_S_63	CAGCTCCAGCCCCAGAGCCTGGG	573	595	0.739	30
hEMX1_exon3_A_43	TATTATTCCCATAGGGAAGGGGG	521	543	0.478	<->	hEMX1_exon3_S_64	AGCTCCAGCCCCAGAGCCTGGGG	574	596	0.739	31
hEMX1_exon3_A_44	CCCATAGGGAAGGGGGACACTGG	514	536	0.652	<->	hEMX1_exon3_S_60	AAGTCTCTCTCTTAATGACACGG	545	567	0.435	9
hEMX1_exon3_A_44	CCCATAGGGAAGGGGGACACTGG	514	536	0.652	<->	hEMX1_exon3_S_61	AGTCTCTCTCTTAATGACACGGG	546	568	0.478	10
hEMX1_exon3_A_45	CCATAGGGAAGGGGGACACTGGG	513	535	0.652	<->	hEMX1_exon3_S_60	AAGTCTCTCTCTTAATGACACGG	545	567	0.435	10
hEMX1_exon3_A_45	CCATAGGGAAGGGGGACACTGGG	513	535	0.652	<->	hEMX1_exon3_S_61	AGTCTCTCTCTTAATGACACGGG	546	568	0.478	11
hEMX1_exon3_A_46	CATAGGGAAGGGGGACACTGGGG	512	534	0.652	<->	hEMX1_exon3_S_60	AAGTCTCTCTCTTAATGACACGG	545	567	0.435	11
hEMX1_exon3_A_46	CATAGGGAAGGGGGACACTGGGG	512	534	0.652	<->	hEMX1_exon3_S_61	AGTCTCTCTCTTAATGACACGGG	546	568	0.478	12
hEMX1_exon3_A_47	TGGGGATCACTAAACTACAGTGG	494	516	0.478	<->	hEMX1_exon3_S_59	CCAGTGTCCCCCTTCCCTATGGG	514	536	0.652	-2
hEMX1_exon3_A_47	TGGGGATCACTAAACTACAGTGG	494	516	0.478	<->	hEMX1_exon3_S_60	AAGTCTCTCTCTTAATGACACGG	545	567	0.435	29
hEMX1_exon3_A_47	TGGGGATCACTAAACTACAGTGG	494	516	0.478	<->	hEMX1_exon3_S_61	AGTCTCTCTCTTAATGACACGGG	546	568	0.478	30
hEMX1_exon3_A_48	CACTAAACTACAGTGGTGCCTGG	487	509	0.522	<->	hEMX1_exon3_S_58	CCCAGTGTCCCCCTTCCCTATGG	513	535	0.652	4
hEMX1_exon3_A_48	CACTAAACTACAGTGGTGCCTGG	487	509	0.522	<->	hEMX1_exon3_S_59	CCAGTGTCCCCCTTCCCTATGGG	514	536	0.652	5
hEMX1_exon3_A_68	GGAGAAGGCCAAGTGGTCCCAGG	353	375	0.652	<->	hEMX1_exon3_S_53	CCTCGGAGAGCCTGCCTGCCTGG	374	396	0.739	-1
hEMX1_exon3_A_68	GGAGAAGGCCAAGTGGTCCCAGG	353	375	0.652	<->	hEMX1_exon3_S_54	CTCGGAGAGCCTGCCTGCCTGGG	375	397	0.739	0
hEMX1_exon3_A_68	GGAGAAGGCCAAGTGGTCCCAGG	353	375	0.652	<->	hEMX1_exon3_S_55	GGAGAGCCTGCCTGCCTGGGCGG	378	400	0.783	3
hEMX1_exon3_A_68	GGAGAAGGCCAAGTGGTCCCAGG	353	375	0.652	<->	hEMX1_exon3_S_56	GAGAGCCTGCCTGCCTGGGCGGG	379	401	0.783	4
hEMX1_exon3_A_69	ATTGCTTGTCCCTCTGTCAATGG	317	339	0.478	<->	hEMX1_exon3_S_51	GGCTGAGGCCTGGGACCACTTGG	345	367	0.696	6
hEMX1_exon3_A_69	ATTGCTTGTCCCTCTGTCAATGG	317	339	0.478	<->	hEMX1_exon3_S_52	GGACCACTTGGCCTTCTCCTCGG	357	379	0.652	18
hEMX1_exon3_A_70	GCTTGTCCCTCTGTCAATGGCGG	314	336	0.609	<->	hEMX1_exon3_S_49	GCAATGGGCTGGCTGAGGCCTGG	335	357	0.696	-1
hEMX1_exon3_A_70	GCTTGTCCCTCTGTCAATGGCGG	314	336	0.609	<->	hEMX1_exon3_S_50	CAATGGGCTGGCTGAGGCCTGGG	336	358	0.696	0
hEMX1_exon3_A_70	GCTTGTCCCTCTGTCAATGGCGG	314	336	0.609	<->	hEMX1_exon3_S_51	GGCTGAGGCCTGGGACCACTTGG	345	367	0.696	9
hEMX1_exon3_A_70	GCTTGTCCCTCTGTCAATGGCGG	314	336	0.609	<->	hEMX1_exon3_S_52	GGACCACTTGGCCTTCTCCTCGG	357	379	0.652	21
hEMX1_exon3_A_71	CCCTCTGTCAATGGCGGCCCCGG	308	330	0.739	<->	hEMX1_exon3_S_48	GACAAGCAATGGGCTGGCTGAGG	330	352	0.609	0
hEMX1_exon3_A_71	CCCTCTGTCAATGGCGGCCCCGG	308	330	0.739	<->	hEMX1_exon3_S_49	GCAATGGGCTGGCTGAGGCCTGG	335	357	0.696	5
hEMX1_exon3_A_71	CCCTCTGTCAATGGCGGCCCCGG	308	330	0.739	<->	hEMX1_exon3_S_50	CAATGGGCTGGCTGAGGCCTGGG	336	358	0.696	6
hEMX1_exon3_A_71	CCCTCTGTCAATGGCGGCCCCGG	308	330	0.739	<->	hEMX1_exon3_S_51	GGCTGAGGCCTGGGACCACTTGG	345	367	0.696	15
hEMX1_exon3_A_71	CCCTCTGTCAATGGCGGCCCCGG	308	330	0.739	<->	hEMX1_exon3_S_52	GGACCACTTGGCCTTCTCCTCGG	357	379	0.652	27
hEMX1_exon3_A_72	CCTCTGTCAATGGCGGCCCCGGG	307	329	0.739	<->	hEMX1_exon3_S_48	GACAAGCAATGGGCTGGCTGAGG	330	352	0.609	1
hEMX1_exon3_A_72	CCTCTGTCAATGGCGGCCCCGGG	307	329	0.739	<->	hEMX1_exon3_S_49	GCAATGGGCTGGCTGAGGCCTGG	335	357	0.696	6
hEMX1_exon3_A_72	CCTCTGTCAATGGCGGCCCCGGG	307	329	0.739	<->	hEMX1_exon3_S_50	CAATGGGCTGGCTGAGGCCTGGG	336	358	0.696	7
hEMX1_exon3_A_72	CCTCTGTCAATGGCGGCCCCGGG	307	329	0.739	<->	hEMX1_exon3_S_51	GGCTGAGGCCTGGGACCACTTGG	345	367	0.696	16
hEMX1_exon3_A_72	CCTCTGTCAATGGCGGCCCCGGG	307	329	0.739	<->	hEMX1_exon3_S_52	GGACCACTTGGCCTTCTCCTCGG	357	379	0.652	28
hEMX1_exon3_A_73	GCCCCGGGCTTCAAGCCCTGTGG	292	314	0.739	<->	hEMX1_exon3_S_45	ATTGACAGAGGGACAAGCAATGG	319	341	0.478	5
hEMX1_exon3_A_73	GCCCCGGGCTTCAAGCCCTGTGG	292	314	0.739	<->	hEMX1_exon3_S_46	TTGACAGAGGGACAAGCAATGGG	320	342	0.522	6
hEMX1_exon3_A_73	GCCCCGGGCTTCAAGCCCTGTGG	292	314	0.739	<->	hEMX1_exon3_S_47	CAGAGGGACAAGCAATGGGCTGG	324	346	0.609	10
hEMX1_exon3_A_73	GCCCCGGGCTTCAAGCCCTGTGG	292	314	0.739	<->	hEMX1_exon3_S_48	GACAAGCAATGGGCTGGCTGAGG	330	352	0.609	16
hEMX1_exon3_A_73	GCCCCGGGCTTCAAGCCCTGTGG	292	314	0.739	<->	hEMX1_exon3_S_49	GCAATGGGCTGGCTGAGGCCTGG	335	357	0.696	21
hEMX1_exon3_A_73	GCCCCGGGCTTCAAGCCCTGTGG	292	314	0.739	<->	hEMX1_exon3_S_50	CAATGGGCTGGCTGAGGCCTGGG	336	358	0.696	22
hEMX1_exon3_A_73	GCCCCGGGCTTCAAGCCCTGTGG	292	314	0.739	<->	hEMX1_exon3_S_51	GGCTGAGGCCTGGGACCACTTGG	345	367	0.696	31
hEMX1_exon3_A_74	CCCCGGGCTTCAAGCCCTGTGGG	291	313	0.739	<->	hEMX1_exon3_S_45	ATTGACAGAGGGACAAGCAATGG	319	341	0.478	6
hEMX1_exon3_A_74	CCCCGGGCTTCAAGCCCTGTGGG	291	313	0.739	<->	hEMX1_exon3_S_46	TTGACAGAGGGACAAGCAATGGG	320	342	0.522	7
hEMX1_exon3_A_74	CCCCGGGCTTCAAGCCCTGTGGG	291	313	0.739	<->	hEMX1_exon3_S_47	CAGAGGGACAAGCAATGGGCTGG	324	346	0.609	11
hEMX1_exon3_A_74	CCCCGGGCTTCAAGCCCTGTGGG	291	313	0.739	<->	hEMX1_exon3_S_48	GACAAGCAATGGGCTGGCTGAGG	330	352	0.609	17
hEMX1_exon3_A_74	CCCCGGGCTTCAAGCCCTGTGGG	291	313	0.739	<->	hEMX1_exon3_S_49	GCAATGGGCTGGCTGAGGCCTGG	335	357	0.696	22
hEMX1_exon3_A_74	CCCCGGGCTTCAAGCCCTGTGGG	291	313	0.739	<->	hEMX1_exon3_S_50	CAATGGGCTGGCTGAGGCCTGGG	336	358	0.696	23
hEMX1_exon3_A_74	CCCCGGGCTTCAAGCCCTGTGGG	291	313	0.739	<->	hEMX1_exon3_S_51	GGCTGAGGCCTGGGACCACTTGG	345	367	0.696	32
hEMX1_exon3_A_75	CCCGGGCTTCAAGCCCTGTGGGG	290	312	0.739	<->	hEMX1_exon3_S_45	ATTGACAGAGGGACAAGCAATGG	319	341	0.478	7
hEMX1_exon3_A_75	CCCGGGCTTCAAGCCCTGTGGGG	290	312	0.739	<->	hEMX1_exon3_S_46	TTGACAGAGGGACAAGCAATGGG	320	342	0.522	8
hEMX1_exon3_A_75	CCCGGGCTTCAAGCCCTGTGGGG	290	312	0.739	<->	hEMX1_exon3_S_47	CAGAGGGACAAGCAATGGGCTGG	324	346	0.609	12
hEMX1_exon3_A_75	CCCGGGCTTCAAGCCCTGTGGGG	290	312	0.739	<->	hEMX1_exon3_S_48	GACAAGCAATGGGCTGGCTGAGG	330	352	0.609	18
hEMX1_exon3_A_75	CCCGGGCTTCAAGCCCTGTGGGG	290	312	0.739	<->	hEMX1_exon3_S_49	GCAATGGGCTGGCTGAGGCCTGG	335	357	0.696	23
hEMX1_exon3_A_75	CCCGGGCTTCAAGCCCTGTGGGG	290	312	0.739	<->	hEMX1_exon3_S_50	CAATGGGCTGGCTGAGGCCTGGG	336	358	0.696	24
hEMX1_exon3_A_76	CCCTGTGGGGCCATGACTCCAGG	277	299	0.696	<->	hEMX1_exon3_S_43	CCCGGGGCCGCCATTGACAGAGG	307	329	0.739	8
hEMX1_exon3_A_76	CCCTGTGGGGCCATGACTCCAGG	277	299	0.696	<->	hEMX1_exon3_S_44	CCGGGGCCGCCATTGACAGAGGG	308	330	0.739	9
hEMX1_exon3_A_76	CCCTGTGGGGCCATGACTCCAGG	277	299	0.696	<->	hEMX1_exon3_S_45	ATTGACAGAGGGACAAGCAATGG	319	341	0.478	20
hEMX1_exon3_A_76	CCCTGTGGGGCCATGACTCCAGG	277	299	0.696	<->	hEMX1_exon3_S_46	TTGACAGAGGGACAAGCAATGGG	320	342	0.522	21
hEMX1_exon3_A_76	CCCTGTGGGGCCATGACTCCAGG	277	299	0.696	<->	hEMX1_exon3_S_47	CAGAGGGACAAGCAATGGGCTGG	324	346	0.609	25
hEMX1_exon3_A_76	CCCTGTGGGGCCATGACTCCAGG	277	299	0.696	<->	hEMX1_exon3_S_48	GACAAGCAATGGGCTGGCTGAGG	330	352	0.609	31
hEMX1_exon3_A_77	CTCCAGGCCTCCCCAAAGCCTGG	261	283	0.696	<->	hEMX1_exon3_S_40	GCCCCACAGGGCTTGAAGCCCGG	289	311	0.739	6
hEMX1_exon3_A_77	CTCCAGGCCTCCCCAAAGCCTGG	261	283	0.696	<->	hEMX1_exon3_S_41	CCCCACAGGGCTTGAAGCCCGGG	290	312	0.739	7
hEMX1_exon3_A_77	CTCCAGGCCTCCCCAAAGCCTGG	261	283	0.696	<->	hEMX1_exon3_S_42	CCCACAGGGCTTGAAGCCCGGGG	291	313	0.739	8
hEMX1_exon3_A_77	CTCCAGGCCTCCCCAAAGCCTGG	261	283	0.696	<->	hEMX1_exon3_S_43	CCCGGGGCCGCCATTGACAGAGG	307	329	0.739	24
hEMX1_exon3_A_77	CTCCAGGCCTCCCCAAAGCCTGG	261	283	0.696	<->	hEMX1_exon3_S_44	CCGGGGCCGCCATTGACAGAGGG	308	330	0.739	25
hEMX1_exon3_A_78	GGCCTCCCCAAAGCCTGGCCAGG	256	278	0.739	<->	hEMX1_exon3_S_38	GCCTGGAGTCATGGCCCCACAGG	276	298	0.696	-2
hEMX1_exon3_A_78	GGCCTCCCCAAAGCCTGGCCAGG	256	278	0.739	<->	hEMX1_exon3_S_39	CCTGGAGTCATGGCCCCACAGGG	277	299	0.696	-1
hEMX1_exon3_A_78	GGCCTCCCCAAAGCCTGGCCAGG	256	278	0.739	<->	hEMX1_exon3_S_40	GCCCCACAGGGCTTGAAGCCCGG	289	311	0.739	11
hEMX1_exon3_A_78	GGCCTCCCCAAAGCCTGGCCAGG	256	278	0.739	<->	hEMX1_exon3_S_41	CCCCACAGGGCTTGAAGCCCGGG	290	312	0.739	12
hEMX1_exon3_A_78	GGCCTCCCCAAAGCCTGGCCAGG	256	278	0.739	<->	hEMX1_exon3_S_42	CCCACAGGGCTTGAAGCCCGGGG	291	313	0.739	13
hEMX1_exon3_A_78	GGCCTCCCCAAAGCCTGGCCAGG	256	278	0.739	<->	hEMX1_exon3_S_43	CCCGGGGCCGCCATTGACAGAGG	307	329	0.739	29
hEMX1_exon3_A_78	GGCCTCCCCAAAGCCTGGCCAGG	256	278	0.739	<->	hEMX1_exon3_S_44	CCGGGGCCGCCATTGACAGAGGG	308	330	0.739	30
hEMX1_exon3_A_79	GCCTCCCCAAAGCCTGGCCAGGG	255	277	0.739	<->	hEMX1_exon3_S_38	GCCTGGAGTCATGGCCCCACAGG	276	298	0.696	-1
hEMX1_exon3_A_79	GCCTCCCCAAAGCCTGGCCAGGG	255	277	0.739	<->	hEMX1_exon3_S_39	CCTGGAGTCATGGCCCCACAGGG	277	299	0.696	0
hEMX1_exon3_A_79	GCCTCCCCAAAGCCTGGCCAGGG	255	277	0.739	<->	hEMX1_exon3_S_40	GCCCCACAGGGCTTGAAGCCCGG	289	311	0.739	12
hEMX1_exon3_A_79	GCCTCCCCAAAGCCTGGCCAGGG	255	277	0.739	<->	hEMX1_exon3_S_41	CCCCACAGGGCTTGAAGCCCGGG	290	312	0.739	13
hEMX1_exon3_A_79	GCCTCCCCAAAGCCTGGCCAGGG	255	277	0.739	<->	hEMX1_exon3_S_42	CCCACAGGGCTTGAAGCCCGGGG	291	313	0.739	14
hEMX1_exon3_A_79	GCCTCCCCAAAGCCTGGCCAGGG	255	277	0.739	<->	hEMX1_exon3_S_43	CCCGGGGCCGCCATTGACAGAGG	307	329	0.739	30
hEMX1_exon3_A_79	GCCTCCCCAAAGCCTGGCCAGGG	255	277	0.739	<->	hEMX1_exon3_S_44	CCGGGGCCGCCATTGACAGAGGG	308	330	0.739	31
hEMX1_exon3_A_80	CCCAAAGCCTGGCCAGGGAGTGG	250	272	0.696	<->	hEMX1_exon3_S_38	GCCTGGAGTCATGGCCCCACAGG	276	298	0.696	4
hEMX1_exon3_A_80	CCCAAAGCCTGGCCAGGGAGTGG	250	272	0.696	<->	hEMX1_exon3_S_39	CCTGGAGTCATGGCCCCACAGGG	277	299	0.696	5
hEMX1_exon3_A_80	CCCAAAGCCTGGCCAGGGAGTGG	250	272	0.696	<->	hEMX1_exon3_S_40	GCCCCACAGGGCTTGAAGCCCGG	289	311	0.739	17
hEMX1_exon3_A_80	CCCAAAGCCTGGCCAGGGAGTGG	250	272	0.696	<->	hEMX1_exon3_S_41	CCCCACAGGGCTTGAAGCCCGGG	290	312	0.739	18
hEMX1_exon3_A_80	CCCAAAGCCTGGCCAGGGAGTGG	250	272	0.696	<->	hEMX1_exon3_S_42	CCCACAGGGCTTGAAGCCCGGGG	291	313	0.739	19
hEMX1_exon3_A_81	GGAGTGGCCAGAGTCCAGCTTGG	234	256	0.652	<->	hEMX1_exon3_S_35	TCCCTGGCCAGGCTTTGGGGAGG	254	276	0.696	-2
hEMX1_exon3_A_81	GGAGTGGCCAGAGTCCAGCTTGG	234	256	0.652	<->	hEMX1_exon3_S_36	GGCCAGGCTTTGGGGAGGCCTGG	259	281	0.739	3
hEMX1_exon3_A_81	GGAGTGGCCAGAGTCCAGCTTGG	234	256	0.652	<->	hEMX1_exon3_S_37	TTTGGGGAGGCCTGGAGTCATGG	267	289	0.609	11
hEMX1_exon3_A_81	GGAGTGGCCAGAGTCCAGCTTGG	234	256	0.652	<->	hEMX1_exon3_S_38	GCCTGGAGTCATGGCCCCACAGG	276	298	0.696	20
hEMX1_exon3_A_81	GGAGTGGCCAGAGTCCAGCTTGG	234	256	0.652	<->	hEMX1_exon3_S_39	CCTGGAGTCATGGCCCCACAGGG	277	299	0.696	21
hEMX1_exon3_A_82	GAGTGGCCAGAGTCCAGCTTGGG	233	255	0.652	<->	hEMX1_exon3_S_35	TCCCTGGCCAGGCTTTGGGGAGG	254	276	0.696	-1
hEMX1_exon3_A_82	GAGTGGCCAGAGTCCAGCTTGGG	233	255	0.652	<->	hEMX1_exon3_S_36	GGCCAGGCTTTGGGGAGGCCTGG	259	281	0.739	4
hEMX1_exon3_A_82	GAGTGGCCAGAGTCCAGCTTGGG	233	255	0.652	<->	hEMX1_exon3_S_37	TTTGGGGAGGCCTGGAGTCATGG	267	289	0.609	12
hEMX1_exon3_A_82	GAGTGGCCAGAGTCCAGCTTGGG	233	255	0.652	<->	hEMX1_exon3_S_38	GCCTGGAGTCATGGCCCCACAGG	276	298	0.696	21
hEMX1_exon3_A_82	GAGTGGCCAGAGTCCAGCTTGGG	233	255	0.652	<->	hEMX1_exon3_S_39	CCTGGAGTCATGGCCCCACAGGG	277	299	0.696	22
hEMX1_exon3_A_83	AGTCCAGCTTGGGCCCACGCAGG	223	245	0.696	<->	hEMX1_exon3_S_31	ACTCTGGCCACTCCCTGGCCAGG	243	265	0.696	-2
hEMX1_exon3_A_83	AGTCCAGCTTGGGCCCACGCAGG	223	245	0.696	<->	hEMX1_exon3_S_32	GCCACTCCCTGGCCAGGCTTTGG	249	271	0.696	4
hEMX1_exon3_A_83	AGTCCAGCTTGGGCCCACGCAGG	223	245	0.696	<->	hEMX1_exon3_S_33	CCACTCCCTGGCCAGGCTTTGGG	250	272	0.696	5
hEMX1_exon3_A_83	AGTCCAGCTTGGGCCCACGCAGG	223	245	0.696	<->	hEMX1_exon3_S_34	CACTCCCTGGCCAGGCTTTGGGG	251	273	0.696	6
hEMX1_exon3_A_83	AGTCCAGCTTGGGCCCACGCAGG	223	245	0.696	<->	hEMX1_exon3_S_35	TCCCTGGCCAGGCTTTGGGGAGG	254	276	0.696	9
hEMX1_exon3_A_83	AGTCCAGCTTGGGCCCACGCAGG	223	245	0.696	<->	hEMX1_exon3_S_36	GGCCAGGCTTTGGGGAGGCCTGG	259	281	0.739	14
hEMX1_exon3_A_83	AGTCCAGCTTGGGCCCACGCAGG	223	245	0.696	<->	hEMX1_exon3_S_37	TTTGGGGAGGCCTGGAGTCATGG	267	289	0.609	22
hEMX1_exon3_A_83	AGTCCAGCTTGGGCCCACGCAGG	223	245	0.696	<->	hEMX1_exon3_S_38	GCCTGGAGTCATGGCCCCACAGG	276	298	0.696	31
hEMX1_exon3_A_83	AGTCCAGCTTGGGCCCACGCAGG	223	245	0.696	<->	hEMX1_exon3_S_39	CCTGGAGTCATGGCCCCACAGGG	277	299	0.696	32
hEMX1_exon3_A_84	GTCCAGCTTGGGCCCACGCAGGG	222	244	0.739	<->	hEMX1_exon3_S_31	ACTCTGGCCACTCCCTGGCCAGG	243	265	0.696	-1
hEMX1_exon3_A_84	GTCCAGCTTGGGCCCACGCAGGG	222	244	0.739	<->	hEMX1_exon3_S_32	GCCACTCCCTGGCCAGGCTTTGG	249	271	0.696	5
hEMX1_exon3_A_84	GTCCAGCTTGGGCCCACGCAGGG	222	244	0.739	<->	hEMX1_exon3_S_33	CCACTCCCTGGCCAGGCTTTGGG	250	272	0.696	6
hEMX1_exon3_A_84	GTCCAGCTTGGGCCCACGCAGGG	222	244	0.739	<->	hEMX1_exon3_S_34	CACTCCCTGGCCAGGCTTTGGGG	251	273	0.696	7
hEMX1_exon3_A_84	GTCCAGCTTGGGCCCACGCAGGG	222	244	0.739	<->	hEMX1_exon3_S_35	TCCCTGGCCAGGCTTTGGGGAGG	254	276	0.696	10
hEMX1_exon3_A_84	GTCCAGCTTGGGCCCACGCAGGG	222	244	0.739	<->	hEMX1_exon3_S_36	GGCCAGGCTTTGGGGAGGCCTGG	259	281	0.739	15
hEMX1_exon3_A_84	GTCCAGCTTGGGCCCACGCAGGG	222	244	0.739	<->	hEMX1_exon3_S_37	TTTGGGGAGGCCTGGAGTCATGG	267	289	0.609	23
hEMX1_exon3_A_84	GTCCAGCTTGGGCCCACGCAGGG	222	244	0.739	<->	hEMX1_exon3_S_38	GCCTGGAGTCATGGCCCCACAGG	276	298	0.696	32
hEMX1_exon3_A_85	TCCAGCTTGGGCCCACGCAGGGG	221	243	0.739	<->	hEMX1_exon3_S_31	ACTCTGGCCACTCCCTGGCCAGG	243	265	0.696	0
hEMX1_exon3_A_85	TCCAGCTTGGGCCCACGCAGGGG	221	243	0.739	<->	hEMX1_exon3_S_32	GCCACTCCCTGGCCAGGCTTTGG	249	271	0.696	6
hEMX1_exon3_A_85	TCCAGCTTGGGCCCACGCAGGGG	221	243	0.739	<->	hEMX1_exon3_S_33	CCACTCCCTGGCCAGGCTTTGGG	250	272	0.696	7
hEMX1_exon3_A_85	TCCAGCTTGGGCCCACGCAGGGG	221	243	0.739	<->	hEMX1_exon3_S_34	CACTCCCTGGCCAGGCTTTGGGG	251	273	0.696	8
hEMX1_exon3_A_85	TCCAGCTTGGGCCCACGCAGGGG	221	243	0.739	<->	hEMX1_exon3_S_35	TCCCTGGCCAGGCTTTGGGGAGG	254	276	0.696	11
hEMX1_exon3_A_85	TCCAGCTTGGGCCCACGCAGGGG	221	243	0.739	<->	hEMX1_exon3_S_36	GGCCAGGCTTTGGGGAGGCCTGG	259	281	0.739	16
hEMX1_exon3_A_85	TCCAGCTTGGGCCCACGCAGGGG	221	243	0.739	<->	hEMX1_exon3_S_37	TTTGGGGAGGCCTGGAGTCATGG	267	289	0.609	24
hEMX1_exon3_A_86	CTTGGGCCCACGCAGGGGCCTGG	216	238	0.783	<->	hEMX1_exon3_S_30	GCTGGACTCTGGCCACTCCCTGG	238	260	0.696	0
hEMX1_exon3_A_86	CTTGGGCCCACGCAGGGGCCTGG	216	238	0.783	<->	hEMX1_exon3_S_31	ACTCTGGCCACTCCCTGGCCAGG	243	265	0.696	5
hEMX1_exon3_A_86	CTTGGGCCCACGCAGGGGCCTGG	216	238	0.783	<->	hEMX1_exon3_S_32	GCCACTCCCTGGCCAGGCTTTGG	249	271	0.696	11
hEMX1_exon3_A_86	CTTGGGCCCACGCAGGGGCCTGG	216	238	0.783	<->	hEMX1_exon3_S_33	CCACTCCCTGGCCAGGCTTTGGG	250	272	0.696	12
hEMX1_exon3_A_86	CTTGGGCCCACGCAGGGGCCTGG	216	238	0.783	<->	hEMX1_exon3_S_34	CACTCCCTGGCCAGGCTTTGGGG	251	273	0.696	13
hEMX1_exon3_A_86	CTTGGGCCCACGCAGGGGCCTGG	216	238	0.783	<->	hEMX1_exon3_S_35	TCCCTGGCCAGGCTTTGGGGAGG	254	276	0.696	16
hEMX1_exon3_A_86	CTTGGGCCCACGCAGGGGCCTGG	216	238	0.783	<->	hEMX1_exon3_S_36	GGCCAGGCTTTGGGGAGGCCTGG	259	281	0.739	21
hEMX1_exon3_A_86	CTTGGGCCCACGCAGGGGCCTGG	216	238	0.783	<->	hEMX1_exon3_S_37	TTTGGGGAGGCCTGGAGTCATGG	267	289	0.609	29
hEMX1_exon3_A_87	CAAGCAGCACTCTGCCCTCGTGG	186	208	0.652	<->	hEMX1_exon3_S_26	CTGCTGGCCAGGCCCCTGCGTGG	209	231	0.783	1
hEMX1_exon3_A_87	CAAGCAGCACTCTGCCCTCGTGG	186	208	0.652	<->	hEMX1_exon3_S_27	TGCTGGCCAGGCCCCTGCGTGGG	210	232	0.783	2
hEMX1_exon3_A_87	CAAGCAGCACTCTGCCCTCGTGG	186	208	0.652	<->	hEMX1_exon3_S_28	GCCCCTGCGTGGGCCCAAGCTGG	220	242	0.783	12
hEMX1_exon3_A_87	CAAGCAGCACTCTGCCCTCGTGG	186	208	0.652	<->	hEMX1_exon3_S_29	CGTGGGCCCAAGCTGGACTCTGG	227	249	0.696	19
hEMX1_exon3_A_87	CAAGCAGCACTCTGCCCTCGTGG	186	208	0.652	<->	hEMX1_exon3_S_30	GCTGGACTCTGGCCACTCCCTGG	238	260	0.696	30
hEMX1_exon3_A_88	AAGCAGCACTCTGCCCTCGTGGG	185	207	0.652	<->	hEMX1_exon3_S_26	CTGCTGGCCAGGCCCCTGCGTGG	209	231	0.783	2
hEMX1_exon3_A_88	AAGCAGCACTCTGCCCTCGTGGG	185	207	0.652	<->	hEMX1_exon3_S_27	TGCTGGCCAGGCCCCTGCGTGGG	210	232	0.783	3
hEMX1_exon3_A_88	AAGCAGCACTCTGCCCTCGTGGG	185	207	0.652	<->	hEMX1_exon3_S_28	GCCCCTGCGTGGGCCCAAGCTGG	220	242	0.783	13
hEMX1_exon3_A_88	AAGCAGCACTCTGCCCTCGTGGG	185	207	0.652	<->	hEMX1_exon3_S_29	CGTGGGCCCAAGCTGGACTCTGG	227	249	0.696	20
hEMX1_exon3_A_88	AAGCAGCACTCTGCCCTCGTGGG	185	207	0.652	<->	hEMX1_exon3_S_30	GCTGGACTCTGGCCACTCCCTGG	238	260	0.696	31
hEMX1_exon3_A_89	ACTCTGCCCTCGTGGGTTTGTGG	178	200	0.609	<->	hEMX1_exon3_S_25	AGTGCTGCTTGCTGCTGGCCAGG	198	220	0.652	-2
hEMX1_exon3_A_89	ACTCTGCCCTCGTGGGTTTGTGG	178	200	0.609	<->	hEMX1_exon3_S_26	CTGCTGGCCAGGCCCCTGCGTGG	209	231	0.783	9
hEMX1_exon3_A_89	ACTCTGCCCTCGTGGGTTTGTGG	178	200	0.609	<->	hEMX1_exon3_S_27	TGCTGGCCAGGCCCCTGCGTGGG	210	232	0.783	10
hEMX1_exon3_A_89	ACTCTGCCCTCGTGGGTTTGTGG	178	200	0.609	<->	hEMX1_exon3_S_28	GCCCCTGCGTGGGCCCAAGCTGG	220	242	0.783	20
hEMX1_exon3_A_89	ACTCTGCCCTCGTGGGTTTGTGG	178	200	0.609	<->	hEMX1_exon3_S_29	CGTGGGCCCAAGCTGGACTCTGG	227	249	0.696	27
hEMX1_exon3_A_90	TGGTTGCCCACCCTAGTCATTGG	158	180	0.565	<->	hEMX1_exon3_S_24	GGCAGAGTGCTGCTTGCTGCTGG	193	215	0.652	13
hEMX1_exon3_A_90	TGGTTGCCCACCCTAGTCATTGG	158	180	0.565	<->	hEMX1_exon3_S_25	AGTGCTGCTTGCTGCTGGCCAGG	198	220	0.652	18
hEMX1_exon3_A_90	TGGTTGCCCACCCTAGTCATTGG	158	180	0.565	<->	hEMX1_exon3_S_26	CTGCTGGCCAGGCCCCTGCGTGG	209	231	0.783	29
hEMX1_exon3_A_90	TGGTTGCCCACCCTAGTCATTGG	158	180	0.565	<->	hEMX1_exon3_S_27	TGCTGGCCAGGCCCCTGCGTGGG	210	232	0.783	30
hEMX1_exon3_A_91	TTGCCCACCCTAGTCATTGGAGG	155	177	0.565	<->	hEMX1_exon3_S_24	GGCAGAGTGCTGCTTGCTGCTGG	193	215	0.652	16
hEMX1_exon3_A_91	TTGCCCACCCTAGTCATTGGAGG	155	177	0.565	<->	hEMX1_exon3_S_25	AGTGCTGCTTGCTGCTGGCCAGG	198	220	0.652	21
hEMX1_exon3_A_91	TTGCCCACCCTAGTCATTGGAGG	155	177	0.565	<->	hEMX1_exon3_S_26	CTGCTGGCCAGGCCCCTGCGTGG	209	231	0.783	32
hEMX1_exon3_A_92	GACATCGATGTCCTCCCCATTGG	131	153	0.565	<->	hEMX1_exon3_S_20	GTCACCTCCAATGACTAGGGTGG	151	173	0.565	-2
hEMX1_exon3_A_92	GACATCGATGTCCTCCCCATTGG	131	153	0.565	<->	hEMX1_exon3_S_21	TCACCTCCAATGACTAGGGTGGG	152	174	0.565	-1
hEMX1_exon3_A_92	GACATCGATGTCCTCCCCATTGG	131	153	0.565	<->	hEMX1_exon3_S_22	TGGGCAACCACAAACCCACGAGG	171	193	0.609	18
hEMX1_exon3_A_92	GACATCGATGTCCTCCCCATTGG	131	153	0.565	<->	hEMX1_exon3_S_23	GGGCAACCACAAACCCACGAGGG	172	194	0.652	19
hEMX1_exon3_A_93	CTCCCCATTGGCCTGCTTCGTGG	119	141	0.652	<->	hEMX1_exon3_S_18	CGATGTCACCTCCAATGACTAGG	147	169	0.522	6
hEMX1_exon3_A_93	CTCCCCATTGGCCTGCTTCGTGG	119	141	0.652	<->	hEMX1_exon3_S_19	GATGTCACCTCCAATGACTAGGG	148	170	0.522	7
hEMX1_exon3_A_93	CTCCCCATTGGCCTGCTTCGTGG	119	141	0.652	<->	hEMX1_exon3_S_20	GTCACCTCCAATGACTAGGGTGG	151	173	0.565	10
hEMX1_exon3_A_93	CTCCCCATTGGCCTGCTTCGTGG	119	141	0.652	<->	hEMX1_exon3_S_21	TCACCTCCAATGACTAGGGTGGG	152	174	0.565	11
hEMX1_exon3_A_93	CTCCCCATTGGCCTGCTTCGTGG	119	141	0.652	<->	hEMX1_exon3_S_22	TGGGCAACCACAAACCCACGAGG	171	193	0.609	30
hEMX1_exon3_A_93	CTCCCCATTGGCCTGCTTCGTGG	119	141	0.652	<->	hEMX1_exon3_S_23	GGGCAACCACAAACCCACGAGGG	172	194	0.652	31
hEMX1_exon3_A_94	GCTTCGTGGCAATGCGCCACCGG	105	127	0.696	<->	hEMX1_exon3_S_18	CGATGTCACCTCCAATGACTAGG	147	169	0.522	20
hEMX1_exon3_A_94	GCTTCGTGGCAATGCGCCACCGG	105	127	0.696	<->	hEMX1_exon3_S_19	GATGTCACCTCCAATGACTAGGG	148	170	0.522	21
hEMX1_exon3_A_94	GCTTCGTGGCAATGCGCCACCGG	105	127	0.696	<->	hEMX1_exon3_S_20	GTCACCTCCAATGACTAGGGTGG	151	173	0.565	24
hEMX1_exon3_A_94	GCTTCGTGGCAATGCGCCACCGG	105	127	0.696	<->	hEMX1_exon3_S_21	TCACCTCCAATGACTAGGGTGGG	152	174	0.565	25
hEMX1_exon3_A_95	TGCGCCACCGGTTGATGTGATGG	93	115	0.609	<->	hEMX1_exon3_S_14	ATTGCCACGAAGCAGGCCAATGG	115	137	0.565	0
hEMX1_exon3_A_95	TGCGCCACCGGTTGATGTGATGG	93	115	0.609	<->	hEMX1_exon3_S_15	TTGCCACGAAGCAGGCCAATGGG	116	138	0.609	1
hEMX1_exon3_A_95	TGCGCCACCGGTTGATGTGATGG	93	115	0.609	<->	hEMX1_exon3_S_16	TGCCACGAAGCAGGCCAATGGGG	117	139	0.652	2
hEMX1_exon3_A_95	TGCGCCACCGGTTGATGTGATGG	93	115	0.609	<->	hEMX1_exon3_S_17	CACGAAGCAGGCCAATGGGGAGG	120	142	0.652	5
hEMX1_exon3_A_95	TGCGCCACCGGTTGATGTGATGG	93	115	0.609	<->	hEMX1_exon3_S_18	CGATGTCACCTCCAATGACTAGG	147	169	0.522	32
hEMX1_exon3_A_96	GCGCCACCGGTTGATGTGATGGG	92	114	0.652	<->	hEMX1_exon3_S_14	ATTGCCACGAAGCAGGCCAATGG	115	137	0.565	1
hEMX1_exon3_A_96	GCGCCACCGGTTGATGTGATGGG	92	114	0.652	<->	hEMX1_exon3_S_15	TTGCCACGAAGCAGGCCAATGGG	116	138	0.609	2
hEMX1_exon3_A_96	GCGCCACCGGTTGATGTGATGGG	92	114	0.652	<->	hEMX1_exon3_S_16	TGCCACGAAGCAGGCCAATGGGG	117	139	0.652	3
hEMX1_exon3_A_96	GCGCCACCGGTTGATGTGATGGG	92	114	0.652	<->	hEMX1_exon3_S_17	CACGAAGCAGGCCAATGGGGAGG	120	142	0.652	6
hEMX1_exon3_A_97	GGAGCCCTTCTTCTTCTGCTCGG	71	93	0.609	<->	hEMX1_exon3_S_13	GTGGCGCATTGCCACGAAGCAGG	108	130	0.652	15
hEMX1_exon3_A_97	GGAGCCCTTCTTCTTCTGCTCGG	71	93	0.609	<->	hEMX1_exon3_S_14	ATTGCCACGAAGCAGGCCAATGG	115	137	0.565	22
hEMX1_exon3_A_97	GGAGCCCTTCTTCTTCTGCTCGG	71	93	0.609	<->	hEMX1_exon3_S_15	TTGCCACGAAGCAGGCCAATGGG	116	138	0.609	23
hEMX1_exon3_A_97	GGAGCCCTTCTTCTTCTGCTCGG	71	93	0.609	<->	hEMX1_exon3_S_16	TGCCACGAAGCAGGCCAATGGGG	117	139	0.652	24
hEMX1_exon3_A_97	GGAGCCCTTCTTCTTCTGCTCGG	71	93	0.609	<->	hEMX1_exon3_S_17	CACGAAGCAGGCCAATGGGGAGG	120	142	0.652	27
hEMX1_exon3_A_98	TTCTTCTTCTGCTCGGACTCAGG	64	86	0.522	<->	hEMX1_exon3_S_11	AGGGCTCCCATCACATCAACCGG	86	108	0.609	0
hEMX1_exon3_A_98	TTCTTCTTCTGCTCGGACTCAGG	64	86	0.522	<->	hEMX1_exon3_S_12	GCTCCCATCACATCAACCGGTGG	89	111	0.609	3
hEMX1_exon3_A_98	TTCTTCTTCTGCTCGGACTCAGG	64	86	0.522	<->	hEMX1_exon3_S_13	GTGGCGCATTGCCACGAAGCAGG	108	130	0.652	22
hEMX1_exon3_A_98	TTCTTCTTCTGCTCGGACTCAGG	64	86	0.522	<->	hEMX1_exon3_S_14	ATTGCCACGAAGCAGGCCAATGG	115	137	0.565	29
hEMX1_exon3_A_98	TTCTTCTTCTGCTCGGACTCAGG	64	86	0.522	<->	hEMX1_exon3_S_15	TTGCCACGAAGCAGGCCAATGGG	116	138	0.609	30
hEMX1_exon3_A_98	TTCTTCTTCTGCTCGGACTCAGG	64	86	0.522	<->	hEMX1_exon3_S_16	TGCCACGAAGCAGGCCAATGGGG	117	139	0.652	31
hEMX1_exon3_A_99	GCCGTTTGTACTTTGTCCTCCGG	21	43	0.565	<->	hEMX1_exon3_S_8	GGCAGAAGCTGGAGGAGGAAGGG	41	63	0.652	-2
hEMX1_exon3_A_99	GCCGTTTGTACTTTGTCCTCCGG	21	43	0.565	<->	hEMX1_exon3_S_9	TGAGTCCGAGCAGAAGAAGAAGG	66	88	0.522	23
hEMX1_exon3_A_99	GCCGTTTGTACTTTGTCCTCCGG	21	43	0.565	<->	hEMX1_exon3_S_10	GAGTCCGAGCAGAAGAAGAAGGG	67	89	0.565	24
hEMX1_exon3_A_100	TGTACTTTGTCCTCCGGTTCTGG	15	37	0.522	<->	hEMX1_exon3_S_6	CAAACGGCAGAAGCTGGAGGAGG	36	58	0.609	-1
hEMX1_exon3_A_100	TGTACTTTGTCCTCCGGTTCTGG	15	37	0.522	<->	hEMX1_exon3_S_7	CGGCAGAAGCTGGAGGAGGAAGG	40	62	0.652	3
hEMX1_exon3_A_100	TGTACTTTGTCCTCCGGTTCTGG	15	37	0.522	<->	hEMX1_exon3_S_8	GGCAGAAGCTGGAGGAGGAAGGG	41	63	0.652	4
hEMX1_exon3_A_100	TGTACTTTGTCCTCCGGTTCTGG	15	37	0.522	<->	hEMX1_exon3_S_9	TGAGTCCGAGCAGAAGAAGAAGG	66	88	0.522	29
hEMX1_exon3_A_100	TGTACTTTGTCCTCCGGTTCTGG	15	37	0.522	<->	hEMX1_exon3_S_10	GAGTCCGAGCAGAAGAAGAAGGG	67	89	0.565	30
