# Supplementary material for: sgRNAcas9: A Software Package for Designing CRISPR sgRNA and Evaluating Potential Off-Target Cleavage Sites
Source: PLoS One. 2014 Jun 23;9(6):e100448. doi: 10.1371/journal.pone.0100448 (PMC4067335; doi:10.1371/journal.pone.0100448)
Supplement: Table S5 — Total number of off-target sites (OT). (XLS) [file pone.0100448.s005.xls]

## Sheet: Sheet1
Table S5. Total number of off-target sites (OT).
ID	No.of mismatches	No.of OT	Total
hEMX1_exon3_S_52	3M	13	350
	5M	104
	4M	233
hEMX1_exon3_S_56	1M	1	1166
	2M	9
	3M	57
	4M	565
	5M	534
hEMX1_exon1_S_78	2M	4	460
	3M	29
	5M	103
	4M	324
hEMX1_exon1_S_77	3M	23	674
	4M	277
	5M	374
hEMX1_exon3_S_99	2M	4	1468
	3M	45
	4M	381
	5M	1038
hEMX1_exon1_S_4	1M	1	446
	2M	1
	3M	13
	4M	160
	5M	271
hEMX1_exon3_S_55	2M	12	887
	3M	53
	5M	241
	4M	581
hEMX1_exon3_S_89	1M	3	3490
	2M	13
	3M	149
	4M	1399
	5M	1926
hEMX1_exon3_S_65	1M	1	1929
	2M	4
	3M	87
	4M	720
	5M	1117
hEMX1_exon1_A_13	3M	8	245
	5M	103
	4M	134
hEMX1_exon3_S_36	2M	4	1996
	3M	85
	4M	651
	5M	1256
hEMX1_exon2_S_1	2M	5	365
	3M	19
	5M	115
	4M	226
hEMX1_exon3_A_57	2M	18	4331
	3M	154
	4M	1422
	5M	2737
hEMX1_exon1_S_6	3M	3	140
	4M	21
	5M	116
hEMX1_exon1_A_61	3M	2	128
	4M	31
	5M	95
hEMX1_exon1_A_52	3M	7	373
	4M	101
	5M	265
hEMX1_exon1_S_117	3M	9	302
	4M	123
	5M	170
hEMX1_exon1_A_59	2M	2	692
	3M	27
	5M	324
	4M	339
hEMX1_exon3_S_106	2M	2	832
	3M	20
	4M	212
	5M	598
hEMX1_exon3_A_67	2M	2	672
	3M	16
	4M	244
	5M	410
hEMX1_exon1_A_31	2M	1	371
	3M	7
	4M	88
	5M	275
hEMX1_exon2_A_13	3M	3	308
	4M	79
	5M	226
hEMX1_exon3_S_87	2M	28	16224
	3M	419
	4M	3035
	5M	12742
hEMX1_exon1_A_73	2M	4	1128
	3M	35
	4M	383
	5M	706
hEMX1_exon3_S_141	3M	6	616
	4M	185
	5M	425
hEMX1_exon3_S_91	2M	7	1090
	3M	19
	4M	237
	5M	827
hEMX1_exon3_A_1	2M	2	1427
	3M	51
	4M	415
	5M	959
hEMX1_exon3_S_111	3M	13	478
	4M	124
	5M	341
hEMX1_exon3_A_96	3M	2	112
	4M	18
	5M	92
hEMX1_exon2_S_7	2M	1	197
	3M	1
	4M	58
	5M	137
hEMX1_exon3_A_48	2M	1	516
	3M	8
	4M	105
	5M	402
hEMX1_exon1_S_74	3M	4	248
	4M	116
	5M	128
hEMX1_exon1_S_75	3M	5	252
	4M	74
	5M	173
hEMX1_exon3_A_53	2M	1	1133
	3M	29
	4M	334
	5M	769
hEMX1_exon3_A_8	2M	1	184
	3M	8
	4M	137
	5M	38
hEMX1_exon3_S_72	2M	4	812
	3M	33
	4M	276
	5M	499
hEMX1_exon2_A_7	3M	40	1253
	4M	374
	5M	839
hEMX1_exon3_S_16	3M	9	419
	4M	129
	5M	281
hEMX1_exon3_S_97	2M	1	1921
	3M	39
	4M	406
	5M	1475
hEMX1_exon1_A_65	3M	4	384
	4M	98
	5M	282
hEMX1_exon1_A_17	2M	1	804
	3M	38
	4M	484
	5M	281
hEMX1_exon1_S_63	2M	2	794
	3M	16
	4M	180
	5M	596
hEMX1_exon1_S_40	2M	3	514
	3M	47
	5M	142
	4M	322
hEMX1_exon3_S_45	2M	2	840
	3M	23
	4M	304
	5M	511
hEMX1_exon3_A_68	2M	3	1316
	3M	16
	4M	282
	5M	1015
hEMX1_exon3_A_7	2M	3	897
	3M	22
	4M	275
	5M	597
hEMX1_exon3_S_38	2M	1	1280
	3M	17
	4M	287
	5M	975
hEMX1_exon3_S_58	2M	1	864
	3M	29
	4M	293
	5M	541
hEMX1_exon3_S_14	2M	1	335
	3M	10
	4M	98
	5M	226
hEMX1_exon3_S_15	3M	6	323
	4M	86
	5M	231
hEMX1_exon3_S_19	3M	10	310
	4M	126
	5M	174
hEMX1_exon3_A_44	3M	28	775
	4M	284
	5M	463
hEMX1_exon3_S_137	4M	21	87
	5M	66
hEMX1_exon1_A_78	2M	2	761
	3M	15
	4M	253
	5M	491
hEMX1_exon3_S_40	2M	1	469
	3M	23
	4M	323
	5M	122
hEMX1_exon1_S_73	3M	6	137
	5M	42
	4M	89
hEMX1_exon3_S_81	1M	1	3652
	2M	11
	3M	152
	4M	1343
	5M	2145
hEMX1_exon2_S_2	3M	2	117
	5M	46
	4M	69
hEMX1_exon3_A_94	3M	2	53
	4M	19
	5M	32
hEMX1_exon3_A_75	2M	1	577
	3M	15
	4M	222
	5M	339
hEMX1_exon1_S_95	2M	2	471
	3M	25
	5M	184
	4M	260
hEMX1_exon3_S_86	1M	3	4698
	2M	8
	3M	147
	4M	1169
	5M	3371
hEMX1_exon2_A_9	2M	1	147
	3M	4
	4M	56
	5M	86
hEMX1_exon2_S_11	3M	13	342
	5M	128
	4M	201
hEMX1_exon3_S_61	2M	4	345
	3M	12
	5M	151
	4M	178
hEMX1_exon1_S_80	2M	1	338
	3M	15
	4M	194
	5M	128
hEMX1_exon3_A_33	2M	2	2337
	3M	53
	4M	768
	5M	1514
hEMX1_exon1_A_41	3M	7	168
	5M	63
	4M	98
hEMX1_exon3_A_21	3M	15	671
	4M	235
	5M	421
hEMX1_exon1_S_99	3M	18	299
	5M	89
	4M	192
hEMX1_exon1_A_49	3M	4	163
	4M	76
	5M	83
hEMX1_exon1_A_30	2M	1	387
	3M	8
	4M	142
	5M	236
hEMX1_exon3_S_8	1M	2	6258
	2M	30
	3M	365
	4M	2772
	5M	3089
hEMX1_exon1_S_76	3M	14	447
	4M	160
	5M	273
hEMX1_exon3_S_78	2M	1	1054
	3M	31
	4M	336
	5M	686
hEMX1_exon1_A_105	3M	6	307
	4M	97
	5M	204
hEMX1_exon3_S_41	2M	1	636
	3M	19
	4M	309
	5M	307
hEMX1_exon1_S_64	2M	3	1546
	3M	63
	4M	681
	5M	799
hEMX1_exon3_S_12	2M	1	235
	3M	6
	4M	56
	5M	172
hEMX1_exon1_S_110	4M	20	92
	5M	72
hEMX1_exon3_A_84	3M	16	800
	4M	344
	5M	440
hEMX1_exon3_A_97	3M	25	410
	5M	84
	4M	301
hEMX1_exon3_S_31	2M	6	1127
	3M	33
	4M	371
	5M	717
hEMX1_exon3_A_100	1M	1	514
	2M	2
	3M	7
	4M	101
	5M	403
hEMX1_exon3_A_99	2M	1	196
	3M	17
	4M	145
	5M	33
hEMX1_exon1_S_67	3M	6	262
	4M	120
	5M	136
hEMX1_exon3_A_54	2M	2	1577
	3M	53
	4M	475
	5M	1047
hEMX1_exon1_S_122	2M	1	486
	3M	9
	4M	135
	5M	341
hEMX1_exon1_A_55	2M	2	530
	3M	14
	4M	175
	5M	339
hEMX1_exon3_S_7	1M	2	3397
	2M	15
	3M	190
	4M	1317
	5M	1873
hEMX1_exon3_S_43	3M	9	298
	4M	89
	5M	200
hEMX1_exon1_A_16	3M	9	459
	4M	214
	5M	236
hEMX1_exon1_A_107	3M	8	434
	4M	135
	5M	291
hEMX1_exon1_A_5	2M	1	430
	3M	5
	4M	151
	5M	273
hEMX1_exon1_A_9	2M	3	535
	3M	35
	5M	142
	4M	355
hEMX1_exon3_S_98	2M	7	1413
	3M	106
	4M	430
	5M	870
hEMX1_exon1_S_112	3M	9	150
	4M	59
	5M	82
hEMX1_exon1_S_98	2M	1	182
	3M	5
	4M	101
	5M	75
hEMX1_exon3_A_19	3M	11	442
	4M	138
	5M	293
hEMX1_exon3_S_85	1M	1	1473
	2M	3
	3M	51
	4M	588
	5M	830
hEMX1_exon3_S_3	2M	3	238
	3M	17
	5M	63
	4M	155
hEMX1_exon3_A_34	3M	21	877
	4M	292
	5M	564
hEMX1_exon3_S_145	2M	2	852
	3M	27
	4M	264
	5M	559
hEMX1_exon3_S_101	2M	1	959
	3M	21
	4M	295
	5M	642
hEMX1_exon3_A_91	3M	10	326
	4M	106
	5M	210
hEMX1_exon1_S_114	3M	4	322
	4M	96
	5M	222
hEMX1_exon3_S_77	3M	7	348
	4M	93
	5M	248
hEMX1_exon3_S_9	3M	25	1089
	4M	308
	5M	756
hEMX1_exon3_S_109	2M	1	631
	3M	12
	4M	153
	5M	465
hEMX1_exon3_S_79	2M	1	1227
	3M	27
	4M	325
	5M	874
hEMX1_exon3_S_116	2M	6	975
	3M	32
	4M	236
	5M	701
hEMX1_exon1_A_72	2M	1	1039
	3M	16
	4M	259
	5M	763
hEMX1_exon3_S_47	2M	2	1186
	3M	41
	4M	343
	5M	800
hEMX1_exon3_A_72	2M	1	298
	3M	10
	4M	130
	5M	157
hEMX1_exon3_S_67	2M	1	309
	3M	2
	4M	97
	5M	209
hEMX1_exon3_A_92	3M	4	222
	4M	77
	5M	141
hEMX1_exon1_S_20	2M	5	962
	3M	23
	4M	337
	5M	597
hEMX1_exon1_S_72	2M	1	401
	3M	22
	4M	266
	5M	112
hEMX1_exon3_A_16	3M	14	975
	4M	160
	5M	801
hEMX1_exon1_A_116	2M	2	387
	3M	10
	4M	134
	5M	241
hEMX1_exon1_A_27	3M	2	248
	4M	72
	5M	174
hEMX1_exon3_S_139	2M	4	907
	3M	37
	4M	314
	5M	552
hEMX1_exon3_A_37	1M	1	3918
	2M	13
	3M	140
	4M	1175
	5M	2589
hEMX1_exon3_S_118	2M	2	699
	3M	26
	4M	224
	5M	447
hEMX1_exon1_A_70	2M	4	1165
	3M	40
	4M	427
	5M	694
hEMX1_exon3_S_104	3M	18	488
	4M	163
	5M	307
hEMX1_exon3_S_130	2M	6	2107
	3M	62
	4M	628
	5M	1411
hEMX1_exon1_A_104	2M	2	521
	3M	22
	4M	229
	5M	268
hEMX1_exon3_S_26	2M	5	1184
	3M	44
	4M	428
	5M	707
hEMX1_exon1_A_11	2M	2	887
	3M	16
	4M	223
	5M	646
hEMX1_exon2_S_8	1M	1	377
	3M	4
	4M	104
	5M	268
hEMX1_exon3_A_5	2M	2	1080
	3M	25
	4M	258
	5M	795
hEMX1_exon1_A_67	3M	2	146
	4M	70
	5M	74
hEMX1_exon1_A_40	2M	2	625
	3M	21
	4M	182
	5M	420
hEMX1_exon3_A_23	2M	3	1454
	3M	35
	4M	445
	5M	971
hEMX1_exon3_A_90	2M	1	369
	3M	7
	4M	72
	5M	289
hEMX1_exon1_S_94	2M	1	300
	3M	13
	4M	155
	5M	131
hEMX1_exon3_S_60	2M	7	382
	3M	15
	5M	68
	4M	292
hEMX1_exon1_S_79	2M	2	823
	3M	24
	5M	398
	4M	399
hEMX1_exon3_A_77	2M	5	1995
	3M	71
	4M	504
	5M	1415
hEMX1_exon3_A_52	1M	1	1082
	2M	3
	3M	101
	4M	750
	5M	227
hEMX1_exon3_S_144	2M	8	1611
	3M	69
	4M	721
	5M	813
hEMX1_exon3_A_76	1M	1	963
	2M	1
	3M	24
	4M	225
	5M	712
hEMX1_exon3_S_42	3M	10	610
	4M	195
	5M	405
hEMX1_exon3_A_28	2M	5	1313
	3M	42
	4M	453
	5M	813
hEMX1_exon1_S_30	3M	8	328
	4M	89
	5M	231
hEMX1_exon1_A_28	3M	9	348
	4M	82
	5M	257
hEMX1_exon3_A_36	1M	1	1574
	2M	5
	3M	59
	4M	484
	5M	1025
hEMX1_exon3_S_5	2M	1	766
	3M	21
	4M	228
	5M	516
hEMX1_exon1_A_74	2M	1	511
	3M	11
	4M	110
	5M	389
hEMX1_exon3_S_105	2M	1	562
	3M	14
	4M	197
	5M	350
hEMX1_exon3_A_32	2M	1	328
	3M	6
	4M	71
	5M	250
hEMX1_exon1_A_101	1M	12	1580
	2M	92
	3M	290
	4M	523
	5M	663
hEMX1_exon3_S_132	2M	13	5814
	3M	191
	4M	1738
	5M	3872
hEMX1_exon3_S_20	3M	3	319
	4M	86
	5M	230
hEMX1_exon3_S_70	2M	1	571
	3M	12
	4M	165
	5M	393
hEMX1_exon3_S_129	2M	1	1875
	3M	45
	4M	480
	5M	1349
hEMX1_exon1_A_66	2M	1	189
	3M	8
	4M	123
	5M	57
hEMX1_exon1_A_48	3M	2	225
	4M	45
	5M	178
hEMX1_exon3_S_107	2M	1	1162
	3M	22
	4M	332
	5M	807
hEMX1_exon2_A_17	2M	2	359
	3M	7
	4M	90
	5M	260
hEMX1_exon1_A_12	2M	1	320
	3M	7
	4M	89
	5M	223
hEMX1_exon3_S_142	2M	2	646
	3M	22
	4M	172
	5M	450
hEMX1_exon1_A_50	2M	1	171
	3M	4
	4M	67
	5M	99
hEMX1_exon3_S_113	3M	16	531
	4M	198
	5M	317
hEMX1_exon3_S_53	2M	3	1035
	3M	23
	4M	287
	5M	722
hEMX1_exon3_A_56	1M	2	2165
	2M	20
	3M	217
	5M	441
	4M	1485
hEMX1_exon1_A_2	3M	3	211
	4M	38
	5M	170
hEMX1_exon3_A_66	2M	1	966
	3M	33
	4M	294
	5M	638
hEMX1_exon1_S_121	3M	4	86
	5M	30
	4M	52
hEMX1_exon2_A_5	2M	7	1096
	3M	41
	4M	433
	5M	615
hEMX1_exon3_A_15	2M	1	773
	3M	14
	4M	285
	5M	473
hEMX1_exon3_A_79	2M	6	1306
	3M	44
	4M	442
	5M	814
hEMX1_exon1_S_33	3M	8	243
	4M	57
	5M	178
hEMX1_exon2_S_3	3M	5	136
	5M	34
	4M	97
hEMX1_exon2_A_11	3M	1	143
	4M	50
	5M	92
hEMX1_exon3_S_21	3M	13	403
	4M	127
	5M	263
hEMX1_exon3_A_43	3M	18	732
	4M	261
	5M	453
hEMX1_exon3_S_136	3M	1	121
	4M	25
	5M	95
hEMX1_exon3_S_24	2M	2	1354
	3M	42
	4M	324
	5M	986
hEMX1_exon3_A_88	3M	14	634
	4M	141
	5M	479
hEMX1_exon2_A_15	3M	15	785
	4M	167
	5M	603
hEMX1_exon1_A_110	3M	4	276
	4M	69
	5M	203
hEMX1_exon1_A_1	2M	1	665
	3M	24
	4M	385
	5M	255
hEMX1_exon1_S_111	3M	2	204
	4M	58
	5M	144
hEMX1_exon3_S_13	3M	2	176
	4M	34
	5M	140
hEMX1_exon3_S_68	3M	1	312
	4M	81
	5M	230
hEMX1_exon1_S_93	3M	21	778
	4M	186
	5M	571
hEMX1_exon3_S_23	3M	9	331
	4M	105
	5M	217
hEMX1_exon3_A_10	3M	4	381
	4M	91
	5M	286
hEMX1_exon1_S_97	3M	7	174
	4M	60
	5M	107
hEMX1_exon3_S_131	1M	1	2409
	2M	7
	3M	97
	4M	762
	5M	1542
hEMX1_exon3_S_37	2M	3	1068
	3M	33
	4M	387
	5M	645
hEMX1_exon1_S_119	2M	4	1107
	3M	32
	4M	401
	5M	670
hEMX1_exon3_A_71	3M	12	238
	5M	96
	4M	130
hEMX1_exon3_S_115	2M	1	1093
	3M	15
	4M	229
	5M	848
hEMX1_exon1_A_18	2M	5	1539
	3M	54
	4M	652
	5M	828
hEMX1_exon1_A_88	2M	7	453
	3M	69
	5M	112
	4M	265
hEMX1_exon3_S_76	3M	1	332
	4M	73
	5M	258
hEMX1_exon1_S_39	2M	2	365
	3M	9
	4M	105
	5M	249
hEMX1_exon3_S_6	1M	1	1933
	2M	8
	3M	61
	4M	606
	5M	1257
hEMX1_exon3_S_30	1M	1	1111
	2M	3
	3M	36
	4M	310
	5M	761
hEMX1_exon3_A_78	2M	2	1327
	3M	50
	4M	439
	5M	836
hEMX1_exon3_S_46	2M	1	758
	3M	24
	4M	234
	5M	499
hEMX1_exon3_S_54	2M	4	1215
	3M	39
	4M	452
	5M	720
hEMX1_exon3_S_28	2M	1	736
	3M	21
	4M	208
	5M	506
hEMX1_exon1_S_109	3M	1	123
	4M	29
	5M	93
hEMX1_exon1_A_68	2M	1	824
	3M	26
	4M	330
	5M	467
hEMX1_exon3_S_114	3M	16	518
	4M	142
	5M	360
hEMX1_exon3_S_22	2M	1	678
	3M	25
	4M	292
	5M	360
hEMX1_exon1_A_15	3M	8	395
	4M	80
	5M	307
hEMX1_exon1_A_7	2M	3	1099
	3M	35
	4M	328
	5M	733
hEMX1_exon1_A_3	3M	3	394
	4M	82
	5M	309
hEMX1_exon3_A_46	2M	4	1262
	3M	35
	4M	436
	5M	787
hEMX1_exon3_S_122	2M	12	3605
	3M	195
	4M	1696
	5M	1702
hEMX1_exon1_A_94	2M	1	527
	3M	19
	4M	188
	5M	319
hEMX1_exon3_A_31	2M	3	643
	3M	37
	5M	182
	4M	421
hEMX1_exon3_S_119	1M	1	657
	2M	1
	3M	23
	4M	245
	5M	387
hEMX1_exon3_S_100	2M	2	1506
	3M	46
	5M	567
	4M	891
hEMX1_exon1_A_89	2M	2	737
	3M	36
	4M	308
	5M	391
hEMX1_exon1_A_24	3M	1	111
	4M	31
	5M	79
hEMX1_exon3_S_110	2M	2	732
	3M	10
	4M	169
	5M	551
hEMX1_exon1_A_115	3M	3	139
	4M	54
	5M	82
hEMX1_exon1_A_29	2M	1	166
	3M	4
	4M	91
	5M	70
hEMX1_exon3_A_55	2M	4	2336
	3M	41
	4M	677
	5M	1614
hEMX1_exon1_A_25	3M	7	171
	4M	43
	5M	121
hEMX1_exon1_A_10	3M	10	615
	4M	152
	5M	453
hEMX1_exon3_A_22	2M	1	936
	3M	36
	4M	274
	5M	625
hEMX1_exon3_S_90	2M	2	1680
	3M	88
	4M	695
	5M	895
hEMX1_exon1_S_41	3M	3	136
	5M	66
	4M	67
hEMX1_exon3_A_25	2M	4	2411
	3M	79
	4M	761
	5M	1567
hEMX1_exon1_S_113	3M	2	199
	4M	40
	5M	157
hEMX1_exon2_A_1	2M	6	4107
	3M	92
	4M	1598
	5M	2411
hEMX1_exon3_A_80	2M	2	1358
	3M	61
	4M	517
	5M	778
hEMX1_exon1_S_19	2M	4	942
	3M	35
	4M	351
	5M	552
hEMX1_exon3_S_140	2M	1	440
	3M	8
	4M	100
	5M	331
hEMX1_exon3_S_49	2M	3	1371
	3M	38
	4M	440
	5M	890
hEMX1_exon3_S_69	2M	1	416
	3M	14
	4M	133
	5M	268
hEMX1_exon2_S_5	2M	1	1220
	3M	21
	4M	312
	5M	886
hEMX1_exon1_S_115	3M	13	469
	5M	131
	4M	325
hEMX1_exon3_A_30	3M	16	712
	4M	168
	5M	528
hEMX1_exon3_S_63	1M	1	2670
	2M	8
	3M	132
	4M	911
	5M	1618
hEMX1_exon1_S_68	3M	12	198
	5M	87
	4M	99
hEMX1_exon3_S_59	3M	19	689
	4M	191
	5M	479
hEMX1_exon3_S_103	3M	19	474
	4M	133
	5M	322
hEMX1_exon3_S_2	1M	3	559
	2M	15
	3M	25
	4M	184
	5M	332
hEMX1_exon3_A_17	2M	2	1296
	3M	29
	4M	293
	5M	972
hEMX1_exon3_S_134	2M	3	1406
	3M	43
	4M	431
	5M	929
hEMX1_exon3_A_83	3M	12	516
	4M	126
	5M	378
hEMX1_exon3_S_11	2M	1	218
	3M	13
	4M	130
	5M	74
hEMX1_exon3_S_18	3M	7	252
	4M	91
	5M	154
hEMX1_exon3_A_14	2M	2	773
	3M	37
	4M	254
	5M	480
hEMX1_exon3_S_66	2M	4	406
	3M	28
	5M	93
	4M	281
hEMX1_exon3_S_48	2M	2	1129
	3M	34
	4M	377
	5M	716
hEMX1_exon3_A_74	3M	10	577
	4M	176
	5M	391
hEMX1_exon1_A_32	3M	10	236
	5M	87
	4M	139
hEMX1_exon3_A_47	3M	13	370
	4M	115
	5M	242
hEMX1_exon1_A_4	3M	4	351
	4M	102
	5M	245
hEMX1_exon3_A_2	2M	4	588
	3M	36
	5M	88
	4M	460
hEMX1_exon3_S_108	2M	1	472
	3M	7
	4M	119
	5M	345
hEMX1_exon3_S_143	2M	1	5987
	3M	51
	4M	766
	5M	5169
hEMX1_exon3_S_74	4M	39	298
	5M	259
hEMX1_exon3_A_59	2M	39	19366
	3M	1194
	5M	1840
	4M	16293
hEMX1_exon2_A_6	2M	3	991
	3M	28
	4M	369
	5M	591
hEMX1_exon2_A_12	4M	26	152
	5M	126
hEMX1_exon3_S_29	2M	1	750
	3M	8
	4M	207
	5M	534
hEMX1_exon3_A_41	2M	1	1014
	3M	31
	4M	392
	5M	590
hEMX1_exon3_S_35	1M	1	1377
	2M	4
	3M	39
	4M	478
	5M	855
hEMX1_exon2_S_4	3M	18	389
	5M	171
	4M	200
hEMX1_exon3_S_126	2M	4	2326
	3M	62
	4M	706
	5M	1554
hEMX1_exon3_A_50	2M	8	5070
	3M	163
	4M	1773
	5M	3126
hEMX1_exon3_S_10	2M	3	1235
	3M	26
	4M	473
	5M	733
hEMX1_exon3_S_138	3M	3	240
	4M	41
	5M	196
hEMX1_exon3_A_4	3M	12	583
	4M	150
	5M	421
hEMX1_exon3_A_13	2M	1	821
	3M	25
	4M	340
	5M	455
hEMX1_exon3_A_26	2M	8	2569
	3M	95
	4M	904
	5M	1562
hEMX1_exon3_A_69	3M	13	665
	4M	174
	5M	478
hEMX1_exon3_S_71	3M	19	683
	4M	227
	5M	437
hEMX1_exon3_S_117	1M	1	1036
	2M	3
	3M	29
	4M	265
	5M	738
hEMX1_exon3_S_112	2M	5	1968
	3M	54
	4M	556
	5M	1353
hEMX1_exon3_S_135	2M	1	337
	3M	21
	4M	256
	5M	59
hEMX1_exon3_A_24	3M	47	1536
	4M	599
	5M	890
hEMX1_exon1_A_109	3M	3	273
	4M	84
	5M	186
hEMX1_exon3_S_84	2M	5	2850
	3M	85
	4M	796
	5M	1964
hEMX1_exon3_S_75	3M	2	172
	4M	49
	5M	121
hEMX1_exon1_S_116	3M	12	253
	5M	104
	4M	137
hEMX1_exon3_S_125	2M	2	1785
	3M	85
	4M	807
	5M	891
hEMX1_exon2_A_16	2M	2	770
	3M	21
	4M	251
	5M	496
hEMX1_exon1_S_31	3M	13	218
	5M	72
	4M	133
hEMX1_exon1_A_6	2M	3	1101
	3M	43
	4M	364
	5M	691
hEMX1_exon1_A_33	3M	8	279
	4M	119
	5M	152
hEMX1_exon1_A_93	2M	2	546
	3M	12
	4M	118
	5M	414
hEMX1_exon3_S_128	1M	1	1755
	2M	5
	3M	56
	4M	609
	5M	1084
hEMX1_exon3_S_88	2M	14	3508
	3M	113
	4M	954
	5M	2427
hEMX1_exon1_S_34	3M	24	277
	5M	83
	4M	170
hEMX1_exon1_A_14	3M	7	366
	4M	122
	5M	237
hEMX1_exon3_A_35	2M	1	1670
	3M	70
	4M	875
	5M	724
hEMX1_exon3_A_18	3M	10	464
	4M	100
	5M	354
hEMX1_exon2_A_3	3M	4	197
	4M	77
	5M	116
hEMX1_exon1_S_28	3M	2	211
	4M	59
	5M	150
hEMX1_exon3_S_32	2M	3	1154
	3M	32
	4M	371
	5M	748
hEMX1_exon3_A_73	3M	15	580
	4M	183
	5M	382
hEMX1_exon1_A_8	2M	2	1381
	3M	53
	4M	522
	5M	804
hEMX1_exon3_S_62	2M	16	3278
	3M	149
	4M	1136
	5M	1977
hEMX1_exon3_A_42	2M	1	879
	3M	23
	4M	310
	5M	545
hEMX1_exon3_S_33	2M	2	1257
	3M	41
	4M	384
	5M	830
hEMX1_exon2_A_2	3M	6	273
	5M	122
	4M	145
hEMX1_exon3_A_45	2M	1	1122
	3M	33
	4M	276
	5M	812
hEMX1_exon2_S_9	1M	1	97
	3M	2
	4M	48
	5M	46
hEMX1_exon3_S_1	1M	1	488
	2M	6
	3M	58
	4M	332
	5M	91
hEMX1_exon3_S_120	1M	1	1063
	3M	29
	4M	321
	5M	712
hEMX1_exon3_S_123	1M	2	4108
	2M	11
	3M	207
	5M	1775
	4M	2113
hEMX1_exon3_A_27	3M	16	621
	4M	215
	5M	390
hEMX1_exon1_A_108	2M	2	256
	3M	15
	5M	59
	4M	180
hEMX1_exon1_A_106	3M	9	235
	4M	68
	5M	158
hEMX1_exon2_A_4	2M	1	184
	3M	5
	4M	53
	5M	125
hEMX1_exon1_A_62	3M	1	72
	4M	27
	5M	44
hEMX1_exon1_A_60	3M	21	462
	4M	152
	5M	289
hEMX1_exon1_S_102	3M	3	455
	4M	92
	5M	360
hEMX1_exon1_A_114	3M	1	65
	4M	17
	5M	47
hEMX1_exon3_A_98	2M	2	955
	3M	17
	4M	298
	5M	638
hEMX1_exon3_S_27	2M	2	992
	3M	20
	4M	313
	5M	657
hEMX1_exon1_S_22	2M	1	834
	3M	27
	4M	242
	5M	564
hEMX1_exon1_A_26	3M	3	194
	4M	36
	5M	155
hEMX1_exon1_S_65	1M	1	1722
	2M	7
	3M	40
	4M	509
	5M	1165
hEMX1_exon3_S_124	1M	1	4618
	2M	14
	3M	130
	4M	1215
	5M	3258
hEMX1_exon3_A_9	3M	2	285
	4M	54
	5M	229
hEMX1_exon3_A_70	2M	2	242
	3M	12
	5M	48
	4M	180
hEMX1_exon1_S_5	3M	1	74
	4M	13
	5M	60
hEMX1_exon1_A_53	3M	10	183
	4M	79
	5M	94
hEMX1_exon1_S_120	2M	1	368
	3M	22
	4M	289
	5M	56
hEMX1_exon3_A_93	3M	10	478
	4M	132
	5M	336
hEMX1_exon3_A_95	3M	4	126
	4M	17
	5M	105
hEMX1_exon2_S_6	2M	1	227
	3M	2
	4M	67
	5M	157
hEMX1_exon3_S_82	2M	13	4667
	3M	148
	4M	1313
	5M	3193
hEMX1_exon3_S_51	1M	1	1142
	2M	1
	3M	48
	4M	443
	5M	649
hEMX1_exon3_A_20	2M	1	738
	3M	18
	4M	232
	5M	487
hEMX1_exon1_S_18	2M	2	823
	3M	59
	5M	265
	4M	497
hEMX1_exon2_A_14	2M	1	466
	3M	12
	4M	134
	5M	319
hEMX1_exon2_A_10	2M	1	109
	4M	35
	5M	73
hEMX1_exon2_A_8	3M	13	365
	5M	158
	4M	194
hEMX1_exon3_S_34	2M	4	1387
	3M	49
	4M	586
	5M	748
hEMX1_exon3_A_82	2M	3	1299
	3M	25
	4M	318
	5M	953
hEMX1_exon1_S_118	2M	3	972
	3M	36
	4M	300
	5M	633
hEMX1_exon3_S_102	1M	1	996
	2M	1
	3M	26
	4M	335
	5M	633
hEMX1_exon3_A_6	2M	3	809
	3M	24
	4M	283
	5M	499
hEMX1_exon1_S_32	3M	9	196
	4M	72
	5M	115
hEMX1_exon3_A_3	2M	2	700
	3M	32
	4M	327
	5M	339
hEMX1_exon1_A_51	2M	1	138
	3M	7
	4M	67
	5M	63
hEMX1_exon3_S_64	2M	10	2116
	3M	114
	4M	858
	5M	1134
hEMX1_exon3_S_39	1M	1	884
	2M	2
	3M	28
	4M	320
	5M	533
hEMX1_exon1_A_47	3M	4	238
	4M	59
	5M	175
hEMX1_exon3_A_29	2M	1	1998
	3M	50
	4M	809
	5M	1138
hEMX1_exon3_S_44	3M	4	286
	4M	91
	5M	191
hEMX1_exon3_A_65	2M	4	1248
	3M	45
	4M	418
	5M	781
hEMX1_exon1_A_69	2M	2	589
	3M	29
	5M	225
	4M	333
hEMX1_exon3_S_133	2M	22	7448
	3M	259
	4M	1990
	5M	5177
hEMX1_exon3_S_127	2M	13	3695
	3M	111
	4M	1126
	5M	2445
hEMX1_exon1_S_29	3M	4	298
	4M	77
	5M	217
hEMX1_exon3_A_81	2M	2	1060
	3M	24
	4M	296
	5M	738
hEMX1_exon1_A_23	3M	9	228
	5M	80
	4M	139
hEMX1_exon3_S_17	3M	12	679
	4M	185
	5M	482
hEMX1_exon3_S_50	1M	1	1975
	2M	5
	3M	102
	4M	805
	5M	1062
hEMX1_exon2_S_10	2M	1	615
	3M	20
	4M	212
	5M	382
hEMX1_exon1_S_103	3M	8	215
	5M	91
	4M	116
hEMX1_exon3_A_58	1M	1	9645
	2M	17
	3M	321
	4M	5611
	5M	3695
hEMX1_exon3_S_121	2M	5	2539
	3M	82
	4M	887
	5M	1565
hEMX1_exon3_A_85	2M	2	527
	3M	15
	4M	175
	5M	335
hEMX1_exon1_S_66	2M	2	459
	3M	11
	4M	184
	5M	262
hEMX1_exon1_A_90	2M	1	495
	3M	20
	4M	153
	5M	321
hEMX1_exon3_S_73	1M	2	1812
	2M	4
	3M	41
	4M	570
	5M	1195
hEMX1_exon1_A_63	3M	2	89
	4M	28
	5M	59
hEMX1_exon1_A_71	3M	23	812
	4M	199
	5M	590
hEMX1_exon3_A_87	2M	2	577
	3M	10
	4M	187
	5M	378
hEMX1_exon3_S_80	2M	6	1993
	3M	84
	4M	650
	5M	1253
hEMX1_exon3_S_25	2M	5	1106
	3M	47
	4M	334
	5M	720
hEMX1_exon3_A_12	2M	1	1315
	3M	27
	4M	343
	5M	944
hEMX1_exon3_A_49	2M	7	3373
	3M	109
	4M	1520
	5M	1737
hEMX1_exon3_S_4	2M	2	862
	3M	18
	4M	245
	5M	597
hEMX1_exon3_A_51	2M	5	1799
	3M	42
	4M	608
	5M	1144
hEMX1_exon3_A_11	2M	4	1715
	3M	36
	4M	557
	5M	1118
hEMX1_exon1_A_92	2M	1	202
	3M	18
	4M	131
	5M	52
hEMX1_exon3_A_89	2M	3	848
	3M	21
	4M	370
	5M	454
hEMX1_exon1_A_34	4M	43	102
	5M	59
hEMX1_exon3_A_86	3M	20	955
	4M	276
	5M	659
