# Supplementary material for: sgRNAcas9: A Software Package for Designing CRISPR sgRNA and Evaluating Potential Off-Target Cleavage Sites
Source: PLoS One. 2014 Jun 23;9(6):e100448. doi: 10.1371/journal.pone.0100448 (PMC4067335; doi:10.1371/journal.pone.0100448)
Supplement: Table S6 — Total number of potential off-target sites (POT). (XLS) [file pone.0100448.s006.xls]

## Sheet: Sheet1
Table S6. Total number of potential off-target sites (POT).
POT_ID	Position and number of mismatches	Type	No.of POT	Total
hEMX1_exon3_A_7.POT	Region_III_3M	Type I	1	141
	Region_I_II_III_2M	Type III	3
	Region_III_5M	Type I	5
	Region_III_4M	Type I	7
	Region_I_II_III_3M	Type III	21
	Region_II_III_4M	Type II	32
	Region_II_III_5M	Type II	72
hEMX1_exon3_A_21.POT	Region_III_4M	Type I	1	71
	Region_III_5M	Type I	2
	Region_I_II_III_3M	Type III	15
	Region_II_III_4M	Type II	23
	Region_II_III_5M	Type II	30
hEMX1_exon3_S_63.POT	Region_III_2M	Type I	1	438
	Region_I_II_III_1M	Type III	1
	Region_I_II_III_2M	Type III	7
	Region_III_3M	Type I	8
	Region_III_5M	Type I	14
	Region_III_4M	Type I	20
	Region_II_III_4M	Type II	117
	Region_I_II_III_3M	Type III	124
	Region_II_III_5M	Type II	146
hEMX1_exon1_S_109.POT	Region_I_II_III_3M	Type III	1	4
	Region_II_III_4M	Type II	1
	Region_II_III_5M	Type II	2
hEMX1_exon3_S_17.POT	Region_III_5M	Type I	1	80
	Region_III_3M	Type I	1
	Region_III_4M	Type I	4
	Region_I_II_III_3M	Type III	11
	Region_II_III_4M	Type II	20
	Region_II_III_5M	Type II	43
hEMX1_exon3_S_56.POT	Region_III_1M	Type I	1	221
	Region_III_5M	Type I	2
	Region_III_3M	Type I	7
	Region_I_II_III_2M	Type III	9
	Region_III_4M	Type I	11
	Region_II_III_5M	Type II	45
	Region_I_II_III_3M	Type III	50
	Region_II_III_4M	Type II	96
hEMX1_exon3_A_73.POT	Region_III_5M	Type I	1	120
	Region_III_3M	Type I	1
	Region_III_4M	Type I	4
	Region_I_II_III_3M	Type III	14
	Region_II_III_4M	Type II	47
	Region_II_III_5M	Type II	53
hEMX1_exon1_A_16.POT	Region_III_4M	Type I	4	110
	Region_I_II_III_3M	Type III	9
	Region_II_III_5M	Type II	12
	Region_II_III_4M	Type II	85
hEMX1_exon1_A_74.POT	Region_III_2M	Type I	1	29
	Region_III_4M	Type I	1
	Region_II_III_4M	Type II	6
	Region_II_III_5M	Type II	10
	Region_I_II_III_3M	Type III	11
hEMX1_exon3_S_87.POT	Region_III_5M	Type I	1	848
	Region_III_4M	Type I	2
	Region_I_II_III_2M	Type III	28
	Region_II_III_5M	Type II	148
	Region_II_III_4M	Type II	250
	Region_I_II_III_3M	Type III	419
hEMX1_exon2_S_11.POT	Region_III_3M	Type I	1	84
	Region_III_4M	Type I	8
	Region_I_II_III_3M	Type III	12
	Region_II_III_5M	Type II	12
	Region_II_III_4M	Type II	51
hEMX1_exon1_A_33.POT	Region_II_III_4M	Type II	6	23
	Region_I_II_III_3M	Type III	8
	Region_II_III_5M	Type II	9
hEMX1_exon3_S_145.POT	Region_III_4M	Type I	1	77
	Region_III_3M	Type I	1
	Region_I_II_III_2M	Type III	2
	Region_III_5M	Type I	2
	Region_II_III_5M	Type II	19
	Region_I_II_III_3M	Type III	26
	Region_II_III_4M	Type II	26
hEMX1_exon3_S_51.POT	Region_I_II_III_2M	Type III	1	98
	Region_III_1M	Type I	1
	Region_III_5M	Type I	3
	Region_III_3M	Type I	4
	Region_III_4M	Type I	6
	Region_II_III_5M	Type II	18
	Region_II_III_4M	Type II	21
	Region_I_II_III_3M	Type III	44
hEMX1_exon1_S_113.POT	Region_III_4M	Type I	1	366
	Region_I_II_III_3M	Type III	2
	Region_II_III_4M	Type II	10
	Region_II_III_5M	Type II	38
	Region_III_2M	Type I	1
	Region_I_II_III_1M	Type III	1
	Region_III_5M	Type I	2
	Region_III_4M	Type I	4
	Region_I_II_III_2M	Type III	6
	Region_III_3M	Type I	9
	Region_I_II_III_3M	Type III	88
	Region_II_III_4M	Type II	100
	Region_II_III_5M	Type II	104
hEMX1_exon1_A_104.POT	Region_I_II_III_2M	Type III	2	47
	Region_III_4M	Type I	2
	Region_II_III_5M	Type II	4
	Region_II_III_4M	Type II	17
	Region_I_II_III_3M	Type III	22
hEMX1_exon1_S_33.POT	Region_II_III_4M	Type II	7	28
	Region_I_II_III_3M	Type III	8
	Region_II_III_5M	Type II	13
hEMX1_exon1_S_116.POT	Region_III_5M	Type I	1	86
	Region_III_4M	Type I	4
	Region_I_II_III_3M	Type III	12
	Region_II_III_5M	Type II	24
	Region_II_III_4M	Type II	45
hEMX1_exon3_A_4.POT	Region_III_3M	Type I	2	108
	Region_III_4M	Type I	4
	Region_III_5M	Type I	4
	Region_I_II_III_3M	Type III	10
	Region_II_III_4M	Type II	26
	Region_II_III_5M	Type II	62
hEMX1_exon3_A_100.POT	Region_I_II_III_1M	Type III	1	32
	Region_I_II_III_2M	Type III	2
	Region_I_II_III_3M	Type III	7
	Region_II_III_4M	Type II	9
	Region_II_III_5M	Type II	13
hEMX1_exon3_S_89.POT	Region_III_5M	Type I	2	609
	Region_III_3M	Type I	2
	Region_I_II_III_1M	Type III	3
	Region_III_4M	Type I	10
	Region_I_II_III_2M	Type III	13
	Region_I_II_III_3M	Type III	147
	Region_II_III_5M	Type II	157
	Region_II_III_4M	Type II	275
hEMX1_exon1_S_95.POT	Region_III_4M	Type I	1	64
	Region_I_II_III_2M	Type III	2
	Region_II_III_5M	Type II	14
	Region_II_III_4M	Type II	22
	Region_I_II_III_3M	Type III	25
hEMX1_exon3_A_14.POT	Region_I_II_III_2M	Type III	2	106
	Region_III_3M	Type I	3
	Region_III_4M	Type I	4
	Region_III_5M	Type I	4
	Region_II_III_4M	Type II	25
	Region_I_II_III_3M	Type III	34
	Region_II_III_5M	Type II	34
hEMX1_exon3_A_9.POT	Region_III_5M	Type I	1	7
	Region_I_II_III_3M	Type III	2
	Region_II_III_4M	Type II	2
	Region_II_III_5M	Type II	2
hEMX1_exon3_S_90.POT	Region_III_5M	Type I	1	192
	Region_I_II_III_2M	Type III	2
	Region_III_3M	Type I	2
	Region_III_4M	Type I	4
	Region_II_III_5M	Type II	44
	Region_II_III_4M	Type II	53
	Region_I_II_III_3M	Type III	86
hEMX1_exon3_S_26.POT	Region_III_3M	Type I	1	119
	Region_III_4M	Type I	3
	Region_III_5M	Type I	3
	Region_I_II_III_2M	Type III	5
	Region_II_III_5M	Type II	23
	Region_II_III_4M	Type II	41
	Region_I_II_III_3M	Type III	43
hEMX1_exon3_A_46.POT	Region_I_II_III_2M	Type III	2	166
	Region_III_2M	Type I	2
	Region_III_3M	Type I	3
	Region_III_5M	Type I	4
	Region_III_4M	Type I	18
	Region_I_II_III_3M	Type III	32
	Region_II_III_4M	Type II	38
	Region_II_III_5M	Type II	67
hEMX1_exon2_S_8.POT	Region_I_II_III_1M	Type III	1	17
	Region_I_II_III_3M	Type III	4
	Region_II_III_4M	Type II	6
	Region_II_III_5M	Type II	6
hEMX1_exon1_A_107.POT	Region_II_III_4M	Type II	6	27
	Region_I_II_III_3M	Type III	8
	Region_II_III_5M	Type II	13
hEMX1_exon1_S_115.POT	Region_II_III_5M	Type II	5	46
	Region_I_II_III_3M	Type III	13
	Region_II_III_4M	Type II	28
hEMX1_exon3_S_50.POT	Region_III_2M	Type I	1	393
	Region_III_1M	Type I	1
	Region_I_II_III_2M	Type III	4
	Region_III_3M	Type I	14
	Region_III_5M	Type I	15
	Region_III_4M	Type I	28
	Region_II_III_4M	Type II	87
	Region_I_II_III_3M	Type III	88
	Region_II_III_5M	Type II	155
hEMX1_exon3_S_99.POT	Region_I_II_III_2M	Type III	4	102
	Region_III_4M	Type I	4
	Region_II_III_4M	Type II	22
	Region_II_III_5M	Type II	27
	Region_I_II_III_3M	Type III	45
hEMX1_exon1_A_5.POT	Region_I_II_III_2M	Type III	1	120
	Region_III_4M	Type I	4
	Region_III_5M	Type I	4
	Region_I_II_III_3M	Type III	5
	Region_II_III_5M	Type II	49
	Region_II_III_4M	Type II	57
hEMX1_exon1_A_28.POT	Region_III_3M	Type I	2	49
	Region_I_II_III_3M	Type III	7
	Region_II_III_4M	Type II	12
	Region_II_III_5M	Type II	28
hEMX1_exon3_S_39.POT	Region_III_1M	Type I	1	165
	Region_III_5M	Type I	1
	Region_III_2M	Type I	2
	Region_III_4M	Type I	9
	Region_I_II_III_3M	Type III	28
	Region_II_III_4M	Type II	57
	Region_II_III_5M	Type II	67
hEMX1_exon2_S_2.POT	Region_I_II_III_3M	Type III	1	27
	Region_III_3M	Type I	1
	Region_II_III_5M	Type II	5
	Region_II_III_4M	Type II	20
hEMX1_exon1_S_63.POT	Region_I_II_III_2M	Type III	1	125
	Region_III_2M	Type I	1
	Region_III_5M	Type I	4
	Region_III_3M	Type I	4
	Region_III_4M	Type I	10
	Region_I_II_III_3M	Type III	12
	Region_II_III_4M	Type II	16
	Region_II_III_5M	Type II	77
hEMX1_exon1_A_70.POT	Region_III_2M	Type I	1	192
	Region_III_5M	Type I	1
	Region_III_3M	Type I	1
	Region_III_4M	Type I	2
	Region_I_II_III_2M	Type III	3
	Region_I_II_III_3M	Type III	39
	Region_II_III_5M	Type II	64
	Region_II_III_4M	Type II	81
hEMX1_exon3_S_71.POT	Region_III_3M	Type I	1	116
	Region_III_4M	Type I	7
	Region_III_5M	Type I	11
	Region_I_II_III_3M	Type III	18
	Region_II_III_4M	Type II	33
	Region_II_III_5M	Type II	46
hEMX1_exon1_S_93.POT	Region_III_3M	Type I	4	114
	Region_III_4M	Type I	6
	Region_III_5M	Type I	9
	Region_I_II_III_3M	Type III	17
	Region_II_III_4M	Type II	29
	Region_II_III_5M	Type II	49
hEMX1_exon3_A_84.POT	Region_III_4M	Type I	1	46
	Region_III_3M	Type I	2
	Region_II_III_4M	Type II	13
	Region_I_II_III_3M	Type III	14
	Region_II_III_5M	Type II	16
hEMX1_exon1_A_34.POT	Region_III_4M	Type I	1	14
	Region_II_III_5M	Type II	5
	Region_II_III_4M	Type II	8
hEMX1_exon3_S_47.POT	Region_I_II_III_2M	Type III	1	142
	Region_III_2M	Type I	1
	Region_III_5M	Type I	3
	Region_III_3M	Type I	3
	Region_III_4M	Type I	10
	Region_II_III_4M	Type II	24
	Region_I_II_III_3M	Type III	38
	Region_II_III_5M	Type II	62
hEMX1_exon3_S_23.POT	Region_III_4M	Type I	1	25
	Region_III_3M	Type I	1
	Region_III_5M	Type I	2
	Region_II_III_5M	Type II	6
	Region_II_III_4M	Type II	7
	Region_I_II_III_3M	Type III	8
hEMX1_exon3_A_13.POT	Region_I_II_III_2M	Type III	1	105
	Region_III_5M	Type I	1
	Region_III_3M	Type I	1
	Region_III_4M	Type I	11
	Region_I_II_III_3M	Type II	24
	Region_II_III_5M	Type II	29
	Region_II_III_4M	Type II	38
hEMX1_exon3_S_8.POT	Region_III_1M	Type I	2	1558
	Region_III_2M	Type I	3
	Region_III_3M	Type I	17
	Region_III_5M	Type I	18
	Region_I_II_III_2M	Type III	27
	Region_III_4M	Type I	45
	Region_I_II_III_3M	Type III	348
	Region_II_III_5M	Type II	482
	Region_II_III_4M	Type II	616
hEMX1_exon1_A_108.POT	Region_III_2M	Type I	1	67
	Region_I_II_III_2M	Type III	1
	Region_III_5M	Type I	3
	Region_III_3M	Type I	3
	Region_II_III_5M	Type II	6
	Region_III_4M	Type I	6
	Region_I_II_III_3M	Type III	12
	Region_II_III_4M	Type II	35
hEMX1_exon3_A_50.POT	Region_III_2M	Type I	2	850
	Region_III_5M	Type I	4
	Region_I_II_III_2M	Type III	6
	Region_III_3M	Type I	27
	Region_III_4M	Type I	32
	Region_I_II_III_3M	Type III	136
	Region_II_III_5M	Type II	210
	Region_II_III_4M	Type II	433
hEMX1_exon1_A_41.POT	Region_I_II_III_3M	Type III	7	28
	Region_II_III_5M	Type II	10
	Region_II_III_4M	Type II	11
hEMX1_exon1_A_62.POT	Region_I_II_III_3M	Type III	1	6
	Region_II_III_4M	Type II	2
	Region_II_III_5M	Type II	3
hEMX1_exon3_S_79.POT	Region_I_II_III_2M	Type III	1	223
	Region_III_3M	Type I	3
	Region_III_5M	Type I	13
	Region_III_4M	Type I	17
	Region_I_II_III_3M	Type III	24
	Region_II_III_4M	Type II	52
	Region_II_III_5M	Type II	113
hEMX1_exon3_S_124.POT	Region_I_II_III_1M	Type III	1	600
	Region_III_2M	Type I	3
	Region_I_II_III_2M	Type III	11
	Region_III_3M	Type I	12
	Region_III_4M	Type I	27
	Region_III_5M	Type I	35
	Region_I_II_III_3M	Type III	118
	Region_II_III_4M	Type II	137
	Region_II_III_5M	Type II	256
hEMX1_exon3_S_72.POT	Region_I_II_III_2M	Type III	4	142
	Region_III_5M	Type I	4
	Region_III_4M	Type I	9
	Region_I_II_III_3M	Type II	33
	Region_II_III_5M	Type II	45
	Region_II_III_4M	Type II	47
hEMX1_exon3_S_58.POT	Region_I_II_III_2M	Type III	1	97
	Region_III_4M	Type I	9
	Region_II_III_5M	Type II	28
	Region_I_II_III_3M	Type II	29
	Region_II_III_4M	Type II	30
hEMX1_exon3_A_54.POT	Region_I_II_III_2M	Type III	2	231
	Region_III_4M	Type I	3
	Region_III_5M	Type I	3
	Region_I_II_III_3M	Type III	53
	Region_II_III_4M	Type II	57
	Region_II_III_5M	Type II	113
hEMX1_exon1_A_101.POT	Region_III_4M	Type I	1	417
	Region_II_III_4M	Type II	8
	Region_I_II_III_1M	Type III	12
	Region_II_III_5M	Type II	14
	Region_I_II_III_2M	Type III	92
	Region_I_II_III_3M	Type III	290
hEMX1_exon3_A_22.POT	Region_I_II_III_2M	Type III	1	165
	Region_III_3M	Type I	2
	Region_III_5M	Type I	9
	Region_III_4M	Type I	11
	Region_I_II_III_3M	Type III	34
	Region_II_III_4M	Type II	47
	Region_II_III_5M	Type II	61
hEMX1_exon3_S_142.POT	Region_III_5M	Type I	1	121
	Region_I_II_III_2M	Type III	2
	Region_I_II_III_3M	Type III	22
	Region_II_III_4M	Type II	28
	Region_II_III_5M	Type II	68
hEMX1_exon3_S_103.POT	Region_III_5M	Type I	1	53
	Region_III_4M	Type I	3
	Region_II_III_5M	Type II	14
	Region_II_III_4M	Type II	16
	Region_I_II_III_3M	Type III	19
hEMX1_exon3_S_69.POT	Region_III_2M	Type I	1	78
	Region_III_3M	Type I	4
	Region_III_4M	Type I	9
	Region_I_II_III_3M	Type III	10
	Region_II_III_4M	Type II	25
	Region_II_III_5M	Type II	29
hEMX1_exon3_S_45.POT	Region_III_4M	Type I	1	80
	Region_III_5M	Type I	1
	Region_III_3M	Type I	1
	Region_I_II_III_2M	Type III	2
	Region_I_II_III_3M	Type III	22
	Region_II_III_5M	Type II	25
	Region_II_III_4M	Type II	28
hEMX1_exon3_A_31.POT	Region_III_2M	Type I	1	134
	Region_III_5M	Type I	1
	Region_I_II_III_2M	Type III	2
	Region_III_3M	Type I	3
	Region_II_III_5M	Type II	9
	Region_III_4M	Type I	12
	Region_I_II_III_3M	Type III	34
	Region_II_III_4M	Type II	72
hEMX1_exon3_S_75.POT	Region_I_II_III_3M	Type III	2	7
	Region_II_III_5M	Type II	2
	Region_II_III_4M	Type II	3
hEMX1_exon1_S_5.POT	Region_I_II_III_3M	Type III	1	10
	Region_III_4M	Type I	1
	Region_III_5M	Type I	1
	Region_II_III_4M	Type II	2
	Region_II_III_5M	Type II	5
hEMX1_exon1_A_92.POT	Region_I_II_III_2M	Type III	1	22
	Region_II_III_5M	Type II	1
	Region_II_III_4M	Type II	2
	Region_I_II_III_3M	Type III	18
hEMX1_exon2_A_10.POT	Region_I_II_III_2M	Type III	1	7
	Region_II_III_4M	Type II	3
	Region_II_III_5M	Type II	3
hEMX1_exon3_A_79.POT	Region_III_5M	Type I	3	267
	Region_III_3M	Type I	4
	Region_III_4M	Type I	5
	Region_I_II_III_2M	Type III	6
	Region_I_II_III_3M	Type III	40
	Region_II_III_4M	Type II	101
	Region_II_III_5M	Type II	108
hEMX1_exon3_S_41.POT	Region_I_II_III_2M	Type III	1	81
	Region_III_4M	Type I	1
	Region_II_III_5M	Type II	15
	Region_I_II_III_3M	Type III	19
	Region_II_III_4M	Type II	45
hEMX1_exon3_S_3.POT	Region_I_II_III_2M	Type III	1	52
	Region_III_3M	Type I	1
	Region_III_2M	Type I	2
	Region_III_4M	Type I	6
	Region_II_III_5M	Type II	8
	Region_I_II_III_3M	Type III	16
	Region_II_III_4M	Type II	18
hEMX1_exon3_S_141.POT	Region_III_5M	Type I	2	26
	Region_III_4M	Type I	3
	Region_I_II_III_3M	Type III	6
	Region_II_III_5M	Type II	6
	Region_II_III_4M	Type II	9
hEMX1_exon3_S_127.POT	Region_III_5M	Type I	1	275
	Region_III_3M	Type I	5
	Region_III_4M	Type I	8
	Region_I_II_III_2M	Type III	13
	Region_II_III_5M	Type II	65
	Region_II_III_4M	Type II	77
	Region_I_II_III_3M	Type III	106
hEMX1_exon3_S_7.POT	Region_III_1M	Type I	2	914
	Region_III_2M	Type I	4
	Region_I_II_III_2M	Type III	11
	Region_III_5M	Type I	17
	Region_III_3M	Type I	20
	Region_III_4M	Type I	44
	Region_I_II_III_3M	Type III	170
	Region_II_III_4M	Type II	261
	Region_II_III_5M	Type II	385
hEMX1_exon1_S_72.POT	Region_I_II_III_2M	Type III	1	54
	Region_III_3M	Type I	1
	Region_III_4M	Type I	3
	Region_II_III_5M	Type II	10
	Region_II_III_4M	Type II	18
	Region_I_II_III_3M	Type III	21
hEMX1_exon2_A_1.POT	Region_III_3M	Type I	4	199
	Region_I_II_III_2M	Type III	6
	Region_II_III_5M	Type II	13
	Region_III_4M	Type I	23
	Region_II_III_4M	Type II	65
	Region_I_II_III_3M	Type III	88
hEMX1_exon1_A_90.POT	Region_I_II_III_2M	Type III	1	30
	Region_III_3M	Type I	1
	Region_II_III_4M	Type II	3
	Region_II_III_5M	Type II	6
	Region_I_II_III_3M	Type III	19
hEMX1_exon2_S_3.POT	Region_II_III_5M	Type II	1	13
	Region_III_4M	Type I	2
	Region_I_II_III_3M	Type III	5
	Region_II_III_4M	Type II	5
hEMX1_exon3_S_88.POT	Region_III_3M	Type I	1	570
	Region_III_5M	Type I	2
	Region_III_4M	Type I	4
	Region_I_II_III_2M	Type III	14
	Region_I_II_III_3M	Type III	112
	Region_II_III_4M	Type II	170
	Region_II_III_5M	Type II	267
hEMX1_exon3_A_43.POT	Region_III_5M	Type I	1	128
	Region_III_4M	Type I	9
	Region_I_II_III_3M	Type III	18
	Region_II_III_4M	Type II	47
	Region_II_III_5M	Type II	53
hEMX1_exon3_A_98.POT	Region_III_5M	Type I	1	39
	Region_I_II_III_2M	Type III	2
	Region_II_III_5M	Type II	5
	Region_III_4M	Type I	5
	Region_II_III_4M	Type II	9
	Region_I_II_III_3M	Type III	17
hEMX1_exon2_S_9.POT	Region_I_II_III_1M	Type III	1	11
	Region_I_II_III_3M	Type III	2
	Region_II_III_4M	Type II	4
	Region_II_III_5M	Type II	4
hEMX1_exon1_A_8.POT	Region_III_2M	Type I	1	270
	Region_I_II_III_2M	Type III	1
	Region_III_3M	Type I	4
	Region_III_5M	Type I	5
	Region_III_4M	Type I	11
	Region_I_II_III_3M	Type III	49
	Region_II_III_5M	Type II	94
	Region_II_III_4M	Type II	105
hEMX1_exon3_S_115.POT	Region_III_2M	Type I	1	104
	Region_III_5M	Type I	1
	Region_III_3M	Type I	1
	Region_III_4M	Type I	2
	Region_I_II_III_3M	Type III	14
	Region_II_III_4M	Type II	27
	Region_II_III_5M	Type II	58
hEMX1_exon1_S_40.POT	Region_I_II_III_2M	Type III	3	113
	Region_II_III_5M	Type II	16
	Region_I_II_III_3M	Type III	47
	Region_II_III_4M	Type II	47
hEMX1_exon1_S_103.POT	Region_III_4M	Type I	2	20
	Region_II_III_4M	Type II	5
	Region_II_III_5M	Type II	5
	Region_I_II_III_3M	Type III	8
hEMX1_exon1_S_110.POT	Region_II_III_4M		2	2
hEMX1_exon1_A_10.POT	Region_III_4M	Type I	1	37
	Region_III_5M	Type I	2
	Region_II_III_4M	Type II	7
	Region_I_II_III_3M	Type III	10
	Region_II_III_5M	Type II	17
hEMX1_exon3_S_133.POT	Region_III_2M	Type I	5	2285
	Region_I_II_III_2M	Type III	17
	Region_III_5M	Type I	22
	Region_III_3M	Type I	38
	Region_III_4M	Type I	42
	Region_I_II_III_3M	Type III	221
	Region_II_III_4M	Type II	749
	Region_II_III_5M	Type II	1191
hEMX1_exon3_S_33.POT	Region_I_II_III_2M	Type III	2	155
	Region_III_4M	Type I	3
	Region_III_5M	Type I	3
	Region_III_3M	Type I	5
	Region_I_II_III_3M	Type III	36
	Region_II_III_4M	Type II	40
	Region_II_III_5M	Type II	66
hEMX1_exon1_A_114.POT	Region_I_II_III_3M	Type III	1	2
	Region_II_III_5M	Type II	1
hEMX1_exon3_S_118.POT	Region_I_II_III_2M	Type III	2	135
	Region_III_5M	Type I	2
	Region_III_3M	Type I	2
	Region_III_4M	Type I	4
	Region_I_II_III_3M	Type III	24
	Region_II_III_4M	Type II	28
	Region_II_III_5M	Type II	73
	Region_III_2M	Type I	1	60
	Region_III_4M	Type I	1
	Region_III_3M	Type I	1
	Region_I_II_III_2M	Type III	6
	Region_II_III_5M	Type II	7
	Region_I_II_III_3M	Type III	14
	Region_II_III_4M	Type II	30
hEMX1_exon3_S_54.POT	Region_I_II_III_2M	Type III	2	463
	Region_III_2M	Type I	2
	Region_III_3M	Type I	7
	Region_III_4M	Type I	12
	Region_III_5M	Type I	14
	Region_I_II_III_3M	Type III	32
	Region_II_III_5M	Type II	136
	Region_II_III_4M	Type II	258
hEMX1_exon1_A_14.POT	Region_III_4M	Type I	3	82
	Region_I_II_III_3M	Type III	7
	Region_II_III_4M	Type II	14
	Region_II_III_5M	Type II	17
	Region_I_II_III_2M	Type III	1
	Region_III_4M	Type I	1
	Region_III_0M	Type I	1
	Region_I_II_III_3M	Type III	12
	Region_II_III_4M	Type II	12
	Region_II_III_5M	Type II	14
hEMX1_exon1_S_97.POT	Region_II_III_4M	Type II	3	14
	Region_II_III_5M	Type II	4
	Region_I_II_III_3M	Type III	7
hEMX1_exon3_S_5.POT	Region_III_2M	Type I	1	174
	Region_III_3M	Type I	1
	Region_III_5M	Type I	14
	Region_III_4M	Type I	16
	Region_I_II_III_3M	Type III	20
	Region_II_III_4M	Type II	50
	Region_II_III_5M	Type II	72
hEMX1_exon1_S_111.POT	Region_I_II_III_3M	Type III	2	25
	Region_II_III_4M	Type II	11
	Region_II_III_5M	Type II	12
hEMX1_exon1_S_19.POT	Region_III_2M	Type I	1	107
	Region_III_5M	Type I	2
	Region_I_II_III_2M	Type III	3
	Region_II_III_5M	Type II	20
	Region_I_II_III_3M	Type III	35
	Region_II_III_4M	Type II	46
hEMX1_exon3_S_138.POT	Region_I_II_III_3M	Type III	3	46
	Region_III_5M	Type I	4
	Region_II_III_4M	Type II	16
	Region_II_III_5M	Type II	23
hEMX1_exon3_S_76.POT	Region_I_II_III_3M	Type III	1	100
	Region_III_4M	Type I	2
	Region_III_5M	Type I	2
	Region_II_III_4M	Type II	27
	Region_II_III_5M	Type II	68
hEMX1_exon1_S_77.POT	Region_III_4M	Type I	2	156
	Region_III_5M	Type I	2
	Region_I_II_III_3M	Type III	23
	Region_II_III_5M	Type II	39
	Region_II_III_4M	Type II	90
hEMX1_exon3_S_78.POT	Region_III_2M	Type I	1	237
	Region_III_3M	Type I	5
	Region_III_5M	Type I	15
	Region_III_4M	Type I	19
	Region_I_II_III_3M	Type III	26
	Region_II_III_4M	Type II	66
	Region_II_III_5M	Type II	105
hEMX1_exon1_A_52.POT	Region_I_II_III_3M		7	36
	Region_II_III_5M	Type II	14
	Region_II_III_4M	Type II	15
hEMX1_exon3_S_98.POT	Region_III_3M	Type I	3	274
	Region_I_II_III_2M	Type III	7
	Region_III_5M	Type I	8
	Region_III_4M	Type I	10
	Region_II_III_4M	Type II	55
	Region_II_III_5M	Type II	88
	Region_I_II_III_3M	Type III	103
hEMX1_exon1_A_71.POT	Region_III_3M	Type I	1	63
	Region_III_5M	Type I	2
	Region_III_4M	Type I	3
	Region_II_III_4M	Type II	10
	Region_I_II_III_3M	Type III	22
	Region_II_III_5M	Type II	25
hEMX1_exon1_S_114.POT	Region_III_5M	Type I	1	73
	Region_I_II_III_3M	Type III	4
	Region_II_III_4M	Type II	20
	Region_II_III_5M	Type II	48
hEMX1_exon3_S_130.POT	Region_III_5M	Type I	1	308
	Region_III_3M	Type I	1
	Region_I_II_III_2M	Type III	6
	Region_III_4M	Type I	6
	Region_I_II_III_3M	Type III	61
	Region_II_III_4M	Type II	88
	Region_II_III_5M	Type II	145
hEMX1_exon3_S_136.POT	Region_I_II_III_3M	Type III	1	6
	Region_II_III_4M	Type II	2
	Region_II_III_5M	Type II	3
hEMX1_exon1_A_49.POT	Region_III_4M	Type I	1	19
	Region_III_3M	Type I	1
	Region_I_II_III_3M	Type III	3
	Region_II_III_5M	Type II	5
	Region_II_III_4M	Type II	9
hEMX1_exon1_S_66.POT	Region_III_3M	Type I	1	33
	Region_I_II_III_2M	Type III	2
	Region_II_III_5M	Type II	9
	Region_I_II_III_3M	Type III	10
	Region_II_III_4M	Type II	11
hEMX1_exon3_A_26.POT	Region_III_5M	Type I	4	338
	Region_I_II_III_2M	Type III	8
	Region_I_II_III_3M	Type III	95
	Region_II_III_4M	Type II	107
	Region_II_III_5M	Type II	124
hEMX1_exon3_S_80.POT	Region_III_2M	Type I	1	371
	Region_I_II_III_2M	Type III	5
	Region_III_3M	Type I	5
	Region_III_5M	Type I	15
	Region_III_4M	Type I	38
	Region_I_II_III_3M	Type III	79
	Region_II_III_4M	Type II	86
	Region_II_III_5M	Type II	142
hEMX1_exon3_A_58.POT	Region_III_2M	Type I	1	535
	Region_III_1M	Type I	1
	Region_III_5M	Type I	1
	Region_III_3M	Type I	10
	Region_I_II_III_2M	Type III	16
	Region_II_III_5M	Type II	55
	Region_II_III_4M	Type II	59
	Region_III_4M	Type I	81
	Region_I_II_III_3M		311
		Type III
hEMX1_exon3_S_22.POT	Region_III_2M	Type I	1	45
	Region_III_4M	Type I	4
	Region_II_III_4M	Type II	6
	Region_II_III_5M	Type II	9
	Region_I_II_III_3M	Type III	25
hEMX1_exon2_A_11.POT	Region_II_III_4M	Type II	1	3
	Region_II_III_5M	Type II	1
	Region_III_3M	Type I	1
hEMX1_exon2_A_15.POT	Region_III_4M	Type I	1	40
	Region_II_III_4M	Type II	7
	Region_I_II_III_3M	Type III	15
	Region_II_III_5M	Type II	17
hEMX1_exon3_A_85.POT	Region_III_4M	Type I	1	47
	Region_I_II_III_2M	Type III	2
	Region_II_III_5M	Type II	13
	Region_I_II_III_3M	Type III	15
	Region_II_III_4M	Type II	16
hEMX1_exon3_A_87.POT	Region_III_4M	Type I	1	46
	Region_III_3M	Type I	1
	Region_I_II_III_2M	Type III	2
	Region_III_5M	Type I	2
	Region_I_II_III_3M	Type III	9
	Region_II_III_4M	Type II	13
	Region_II_III_5M	Type II	18
hEMX1_exon3_A_59.POT	Region_III_5M	Type I	2	1332
	Region_III_3M	Type I	5
	Region_III_4M	Type I	8
	Region_I_II_III_2M	Type III	39
	Region_II_III_4M	Type II	44
	Region_II_III_5M	Type II	45
	Region_I_II_III_3M	Type III	1189
hEMX1_exon3_A_49.POT	Region_III_3M	Type I	3	1094
	Region_III_5M	Type I	5
	Region_I_II_III_2M	Type III	7
	Region_III_4M	Type I	11
	Region_I_II_III_3M	Type III	106
	Region_II_III_5M	Type II	357
	Region_II_III_4M	Type II	605
hEMX1_exon1_S_112.POT	Region_III_4M	Type I	1	19
	Region_III_3M	Type I	1
	Region_II_III_4M	Type II	4
	Region_II_III_5M	Type II	5
	Region_I_II_III_3M	Type III	8
hEMX1_exon3_S_101.POT	Region_I_II_III_2M		1	123
	Region_III_3M	Type I	1
	Region_III_4M	Type I	3
	Region_III_5M	Type I	5
	Region_I_II_III_3M	Type III	20
	Region_II_III_4M	Type II	46
	Region_II_III_5M	Type II	47
hEMX1_exon3_A_47.POT	Region_III_5M	Type I	2	49
	Region_I_II_III_3M	Type III	13
	Region_II_III_4M	Type II	14
	Region_II_III_5M	Type II	20
hEMX1_exon2_A_16.POT	Region_I_II_III_2M	Type III	2	56
	Region_II_III_5M	Type II	13
	Region_II_III_4M	Type II	20
	Region_I_II_III_3M	Type III	21
hEMX1_exon3_A_68.POT	Region_III_2M	Type I	1	107
	Region_III_5M	Type I	1
	Region_III_3M	Type I	1
	Region_I_II_III_2M	Type III	2
	Region_III_4M	Type I	2
	Region_I_II_III_3M	Type III	15
	Region_II_III_4M	Type II	24
	Region_II_III_5M	Type II	61
hEMX1_exon1_S_20.POT	Region_III_5M	Type I	2	60
	Region_I_II_III_2M	Type III	5
	Region_II_III_4M	Type II	13
	Region_II_III_5M	Type II	17
	Region_I_II_III_3M	Type III	23
hEMX1_exon3_A_89.POT	Region_III_3M	Type I	1	100
	Region_I_II_III_2M	Type III	3
	Region_I_II_III_3M	Type III	20
	Region_II_III_5M	Type II	37
	Region_II_III_4M	Type II	39
hEMX1_exon1_A_63.POT	Region_III_4M	Type I	1	11
	Region_I_II_III_3M	Type III	2
	Region_II_III_4M	Type II	2
	Region_II_III_5M	Type II	6
hEMX1_exon3_A_28.POT	Region_III_4M	Type I	1	456
	Region_III_5M	Type I	2
	Region_I_II_III_2M	Type III	5
	Region_III_3M	Type I	5
	Region_I_II_III_3M	Type III	37
	Region_II_III_4M	Type II	195
	Region_II_III_5M	Type II	211
hEMX1_exon1_A_25.POT	Region_II_III_5M	Type II	5	18
	Region_II_III_4M	Type II	6
	Region_I_II_III_3M	Type III	7
hEMX1_exon3_A_67.POT	Region_I_II_III_2M	Type III	2	113
	Region_III_3M	Type I	2
	Region_III_5M	Type I	7
	Region_III_4M	Type I	11
	Region_I_II_III_3M	Type III	14
	Region_II_III_4M	Type II	38
	Region_II_III_5M	Type II	39
hEMX1_exon3_S_59.POT	Region_III_5M	Type I	1	66
	Region_III_3M	Type I	3
	Region_III_4M	Type I	7
	Region_I_II_III_3M	Type III	16
	Region_II_III_4M	Type II	18
	Region_II_III_5M	Type II	21
hEMX1_exon3_A_65.POT	Region_III_3M	Type I	2	75
	Region_III_4M	Type I	3
	Region_I_II_III_2M	Type III	4
	Region_II_III_4M	Type II	10
	Region_II_III_5M	Type II	13
	Region_I_II_III_3M	Type III	43
hEMX1_exon1_S_74.POT	Region_III_5M	Type I	1	20
	Region_III_4M	Type I	3
	Region_I_II_III_3M	Type III	4
	Region_II_III_5M	Type II	5
	Region_II_III_4M	Type II	7
hEMX1_exon3_S_82.POT	Region_III_2M	Type I	1	741
	Region_III_3M	Type I	6
	Region_I_II_III_2M	Type III	12
	Region_III_5M	Type I	15
	Region_III_4M	Type I	17
	Region_I_II_III_3M	Type III	142
	Region_II_III_4M	Type II	172
	Region_II_III_5M	Type II	376
hEMX1_exon2_A_7.POT	Region_II_III_5M	Type II	13	70
	Region_II_III_4M	Type II	17
	Region_I_II_III_3M	Type III	40
hEMX1_exon2_A_4.POT	Region_I_II_III_2M	Type III	1	15
	Region_III_3M	Type I	1
	Region_II_III_5M	Type II	3
	Region_I_II_III_3M	Type III	4
	Region_II_III_4M	Type II	6
hEMX1_exon3_S_53.POT	Region_III_2M	Type I	1	242
	Region_I_II_III_2M	Type III	2
	Region_III_5M	Type I	5
	Region_III_4M	Type I	7
	Region_I_II_III_3M	Type III	23
	Region_II_III_4M	Type II	62
	Region_II_III_5M	Type II	142
hEMX1_exon1_A_66.POT	Region_I_II_III_2M	Type III	1	24
	Region_II_III_5M	Type II	5
	Region_I_II_III_3M	Type III	8
	Region_II_III_4M	Type II	10
hEMX1_exon3_A_11.POT	Region_III_2M	Type I	1	258
	Region_I_II_III_2M	Type III	3
	Region_III_3M	Type I	6
	Region_III_5M	Type I	7
	Region_III_4M	Type I	18
	Region_I_II_III_3M	Type III	30
	Region_II_III_4M	Type II	82
	Region_II_III_5M	Type II	111
hEMX1_exon3_S_27.POT	Region_III_5M	Type I	1	65
	Region_III_3M	Type I	1
	Region_I_II_III_2M	Type III	2
	Region_III_4M	Type I	3
	Region_II_III_4M	Type II	15
	Region_I_II_III_3M	Type III	19
	Region_II_III_5M	Type II	24
hEMX1_exon3_S_134.POT	Region_III_5M	Type I	1	126
	Region_I_II_III_2M	Type III	3
	Region_III_4M	Type I	5
	Region_II_III_4M	Type II	31
	Region_I_II_III_3M	Type III	43
	Region_II_III_5M	Type II	43
hEMX1_exon1_S_6.POT	Region_I_II_III_3M	Type III	3	18
	Region_II_III_4M	Type II	5
	Region_II_III_5M	Type II	10
hEMX1_exon1_A_60.POT	Region_III_3M	Type I	1	44
	Region_II_III_4M	Type II	10
	Region_II_III_5M	Type II	13
	Region_I_II_III_3M	Type III	20
hEMX1_exon1_S_102.POT	Region_I_II_III_3M	Type III	1	18
	Region_III_4M	Type I	1
	Region_III_3M	Type I	2
	Region_II_III_5M	Type II	6
	Region_II_III_4M	Type II	8
hEMX1_exon1_S_4.POT	Region_III_2M	Type I	1	94
	Region_I_II_III_1M	Type III	1
	Region_III_3M	Type I	1
	Region_III_4M	Type I	6
	Region_I_II_III_3M	Type III	12
	Region_II_III_5M	Type II	30
	Region_II_III_4M	Type II	43
hEMX1_exon3_A_19.POT	Region_III_5M	Type I	2	91
	Region_III_4M	Type I	8
	Region_I_II_III_3M	Type III	11
	Region_II_III_4M	Type II	22
	Region_II_III_5M	Type II	48
hEMX1_exon1_A_31.POT	Region_I_II_III_2M	Type III	1	41
	Region_I_II_III_3M	Type III	7
	Region_II_III_4M	Type II	9
	Region_II_III_5M	Type II	24
hEMX1_exon3_S_68.POT	Region_I_II_III_3M	Type III	1	52
	Region_III_5M	Type I	3
	Region_II_III_4M	Type II	15
	Region_II_III_5M	Type II	33
hEMX1_exon3_S_97.POT	Region_I_II_III_2M	Type III	1	189
	Region_III_3M	Type I	1
	Region_III_5M	Type I	5
	Region_III_4M	Type I	9
	Region_I_II_III_3M	Type III	38
	Region_II_III_4M	Type II	60
	Region_II_III_5M	Type II	75
hEMX1_exon1_S_65.POT	Region_I_II_III_1M	Type III	1	267
	Region_III_5M	Type I	4
	Region_III_4M	Type I	5
	Region_I_II_III_2M	Type III	7
	Region_I_II_III_3M	Type III	40
	Region_II_III_4M	Type II	71
	Region_II_III_5M	Type II	139
hEMX1_exon3_S_114.POT	Region_III_4M	Type I	1	42
	Region_III_5M	Type I	1
	Region_II_III_4M	Type II	10
	Region_II_III_5M	Type II	14
	Region_I_II_III_3M	Type III	16
hEMX1_exon3_S_117.POT	Region_III_1M	Type I	1	114
	Region_III_4M	Type I	2
	Region_I_II_III_2M	Type III	3
	Region_II_III_4M	Type II	26
	Region_I_II_III_3M	Type III	29
	Region_II_III_5M	Type II	53
hEMX1_exon3_S_37.POT	Region_I_II_III_2M	Type III	3	128
	Region_III_5M	Type I	3
	Region_III_3M	Type I	5
	Region_III_4M	Type I	10
	Region_II_III_5M	Type II	26
	Region_I_II_III_3M	Type III	28
	Region_II_III_4M	Type II	53
hEMX1_exon3_A_70.POT	Region_III_3M	Type I	1	32
	Region_I_II_III_2M	Type III	2
	Region_II_III_5M	Type II	2
	Region_III_4M	Type I	3
	Region_I_II_III_3M	Type III	11
	Region_II_III_4M	Type II	13
hEMX1_exon3_A_2.POT	Region_III_2M	Type I	1	106
	Region_I_II_III_2M	Type III	3
	Region_III_4M	Type I	5
	Region_II_III_5M	Type II	7
	Region_I_II_III_3M	Type III	36
	Region_II_III_4M	Type II	54
hEMX1_exon3_S_18.POT	Region_III_4M	Type I	1	28
	Region_I_II_III_3M	Type III	7
	Region_II_III_4M	Type II	9
	Region_II_III_5M	Type II	11
hEMX1_exon2_A_17.POT	Region_III_4M	Type I	1	17
	Region_III_5M	Type I	1
	Region_I_II_III_2M	Type III	2
	Region_II_III_4M	Type II	2
	Region_II_III_5M	Type II	4
	Region_I_II_III_3M		7
hEMX1_exon3_S_52.POT	Region_III_5M	Type I	2	86
	Region_III_3M	Type I	4
	Region_I_II_III_3M	Type III	9
	Region_III_4M	Type I	13
	Region_II_III_5M	Type II	14
	Region_II_III_4M	Type II	44
hEMX1_exon1_A_1.POT	Region_I_II_III_2M	Type III	1	169
	Region_III_4M	Type I	1
	Region_II_III_5M	Type II	17
	Region_I_II_III_3M	Type III	24
	Region_II_III_4M	Type II	126
hEMX1_exon1_A_106.POT	Region_II_III_5M	Type II	7	25
	Region_I_II_III_3M	Type III	9
	Region_II_III_4M	Type II	9
hEMX1_exon3_S_35.POT	Region_I_II_III_1M	Type III	1	187
	Region_III_3M	Type I	2
	Region_I_II_III_2M	Type III	4
	Region_III_4M	Type I	5
	Region_III_5M	Type I	9
	Region_I_II_III_3M	Type III	37
	Region_II_III_4M	Type II	59
	Region_II_III_5M	Type II	70
hEMX1_exon1_S_119.POT	Region_III_5M	Type I	1	111
	Region_I_II_III_2M	Type III	4
	Region_III_4M	Type I	4
	Region_I_II_III_3M	Type III	32
	Region_II_III_5M	Type II	32
	Region_II_III_4M	Type II	38
hEMX1_exon3_A_91.POT	Region_III_3M	Type I	1	36
	Region_I_II_III_3M	Type III	9
	Region_II_III_5M	Type II	10
	Region_II_III_4M	Type II	16
hEMX1_exon3_A_8.POT	Region_I_II_III_2M	Type III	1	13
	Region_II_III_5M	Type II	1
	Region_II_III_4M	Type II	3
	Region_I_II_III_3M	Type III	8
hEMX1_exon2_S_7.POT	Region_I_II_III_2M	Type III	1	14
	Region_I_II_III_3M	Type III	1
	Region_III_5M	Type I	1
	Region_II_III_4M	Type II	5
	Region_II_III_5M	Type II	6
hEMX1_exon1_A_11.POT	Region_III_4M	Type I	1	69
	Region_III_5M	Type I	1
	Region_I_II_III_2M	Type III	2
	Region_II_III_4M	Type II	12
	Region_I_II_III_3M	Type III	16
	Region_II_III_5M	Type II	37
hEMX1_exon3_A_36.POT	Region_III_2M	Type I	1	341
	Region_III_1M	Type I	1
	Region_III_3M	Type I	3
	Region_I_II_III_2M	Type III	4
	Region_III_5M	Type I	8
	Region_III_4M	Type I	19
	Region_I_II_III_3M	Type III	56
	Region_II_III_4M	Type II	70
	Region_II_III_5M	Type II	179
hEMX1_exon3_A_72.POT	Region_I_II_III_2M	Type III	1	31
	Region_III_4M	Type I	2
	Region_II_III_4M	Type II	8
	Region_I_II_III_3M	Type III	10
	Region_II_III_5M	Type II	10
hEMX1_exon3_S_64.POT	Region_III_2M	Type I	2	366
	Region_I_II_III_2M	Type III	8
	Region_III_5M	Type I	11
	Region_III_3M	Type I	11
	Region_III_4M	Type I	17
	Region_I_II_III_3M	Type III	103
	Region_II_III_4M	Type II	104
	Region_II_III_5M	Type II	110
hEMX1_exon1_A_78.POT	Region_III_3M	Type I	1	164
	Region_I_II_III_2M	Type III	2
	Region_III_4M	Type I	4
	Region_I_II_III_3M	Type III	14
	Region_II_III_4M	Type II	53
	Region_II_III_5M	Type II	90
hEMX1_exon3_S_100.POT	Region_I_II_III_2M	Type III	1	99
	Region_III_2M	Type I	1
	Region_III_4M	Type I	1
	Region_III_3M	Type I	1
	Region_II_III_5M	Type II	19
	Region_II_III_4M	Type II	31
	Region_I_II_III_3M	Type III	45
hEMX1_exon3_S_113.POT	Region_III_4M	Type I	2	63
	Region_I_II_III_3M	Type III	16
	Region_II_III_4M	Type II	22
	Region_II_III_5M	Type II	23
hEMX1_exon3_S_21.POT	Region_III_4M	Type I	1	49
	Region_III_5M	Type I	1
	Region_I_II_III_3M	Type III	13
	Region_II_III_4M	Type II	14
	Region_II_III_5M	Type II	20
hEMX1_exon3_A_74.POT	Region_III_5M	Type I	1	104
	Region_III_4M	Type I	2
	Region_I_II_III_3M	Type III	10
	Region_II_III_4M	Type II	27
	Region_II_III_5M	Type II	64
hEMX1_exon3_S_65.POT	Region_III_2M	Type I	1	355
	Region_III_1M	Type I	1
	Region_I_II_III_2M	Type III	3
	Region_III_5M	Type I	4
	Region_III_3M	Type I	12
	Region_III_4M	Type I	18
	Region_I_II_III_3M	Type III	75
	Region_II_III_4M	Type II	110
	Region_II_III_5M	Type II	131
hEMX1_exon1_S_80.POT	Region_I_II_III_2M	Type III	1	39
	Region_III_4M	Type I	2
	Region_II_III_4M	Type II	6
	Region_I_II_III_3M	Type III	15
	Region_II_III_5M	Type II	15
hEMX1_exon1_A_72.POT	Region_I_II_III_2M	Type III	1	162
	Region_III_5M	Type I	2
	Region_III_4M	Type I	3
	Region_I_II_III_3M	Type III	16
	Region_II_III_4M	Type II	47
	Region_II_III_5M	Type II	93
hEMX1_exon1_S_28.POT	Region_I_II_III_3M	Type III	2	12
	Region_II_III_4M	Type II	3
	Region_II_III_5M	Type II	7
hEMX1_exon1_A_18.POT	Region_III_2M	Type I	1	240
	Region_I_II_III_2M	Type III	4
	Region_III_5M	Type I	5
	Region_III_3M	Type I	7
	Region_III_4M	Type I	11
	Region_I_II_III_3M	Type III	47
	Region_II_III_5M	Type II	54
	Region_II_III_4M	Type II	111
hEMX1_exon1_A_27.POT	Region_I_II_III_3M	Type III	2	23
	Region_III_4M	Type I	3
	Region_II_III_5M	Type II	8
	Region_II_III_4M	Type II	10
hEMX1_exon1_A_6.POT	Region_III_2M	Type I	1	119
	Region_III_3M	Type I	1
	Region_I_II_III_2M	Type III	2
	Region_III_5M	Type I	4
	Region_III_4M	Type I	5
	Region_II_III_5M	Type II	30
	Region_II_III_4M	Type II	34
	Region_I_II_III_3M	Type III	42
hEMX1_exon3_A_99.POT	Region_I_II_III_2M	Type III	1	61
	Region_II_III_5M	Type II	2
	Region_III_4M	Type I	3
	Region_III_3M	Type I	3
	Region_I_II_III_3M	Type III	14
	Region_II_III_4M	Type II	38
hEMX1_exon3_A_3.POT	Region_I_II_III_2M	Type III	2	181
	Region_I_II_III_3M	Type III	32
	Region_II_III_5M	Type II	51
	Region_II_III_4M	Type II	96
hEMX1_exon3_S_31.POT	Region_III_2M	Type I	1	214
	Region_III_5M	Type I	3
	Region_I_II_III_2M	Type III	5
	Region_III_3M	Type I	5
	Region_III_4M	Type I	10
	Region_I_II_III_3M	Type III	28
	Region_II_III_4M	Type II	67
	Region_II_III_5M	Type II	95
hEMX1_exon3_S_91.POT	Region_I_II_III_2M	Type III	7	110
	Region_III_4M	Type I	7
	Region_III_5M	Type I	7
	Region_II_III_4M	Type II	16
	Region_I_II_III_3M	Type III	19
	Region_II_III_5M	Type II	54
hEMX1_exon2_S_4.POT	Region_III_4M	Type I	1	117
	Region_III_3M	Type I	1
	Region_I_II_III_3M	Type III	17
	Region_II_III_5M	Type II	34
	Region_II_III_4M	Type II	64
hEMX1_exon3_S_61.POT	Region_III_4M	Type I	2	43
	Region_I_II_III_2M	Type III	4
	Region_II_III_5M	Type II	9
	Region_I_II_III_3M	Type III	12
	Region_II_III_4M	Type II	16
hEMX1_exon3_S_73.POT	Region_III_1M	Type I	1	244
	Region_I_II_III_1M	Type III	1
	Region_III_3M	Type I	1
	Region_I_II_III_2M	Type III	4
	Region_III_5M	Type I	6
	Region_III_4M	Type I	9
	Region_I_II_III_3M	Type III	40
	Region_II_III_4M	Type II	62
	Region_II_III_5M	Type II	120
hEMX1_exon3_S_38.POT	Region_I_II_III_2M	Type III	1	93
	Region_III_4M	Type I	2
	Region_I_II_III_3M	Type III	17
	Region_II_III_4M	Type II	31
	Region_II_III_5M	Type II	42
hEMX1_exon3_S_139.POT	Region_III_3M	Type I	2	133
	Region_III_4M	Type I	3
	Region_III_5M	Type I	3
	Region_I_II_III_2M	Type III	4
	Region_I_II_III_3M	Type III	35
	Region_II_III_4M	Type II	38
	Region_II_III_5M	Type II	48
hEMX1_exon3_S_102.POT	Region_I_II_III_2M	Type III	1	143
	Region_I_II_III_1M	Type III	1
	Region_III_5M	Type I	2
	Region_III_4M	Type I	3
	Region_I_II_III_3M	Type III	26
	Region_II_III_4M	Type II	45
	Region_II_III_5M	Type II	65
hEMX1_exon1_A_4.POT	Region_III_5M	Type I	2	93
	Region_I_II_III_3M	Type III	4
	Region_III_4M	Type I	4
	Region_II_III_4M	Type II	36
	Region_II_III_5M	Type II	47
hEMX1_exon3_A_76.POT	Region_I_II_III_2M	Type III	1	107
	Region_I_II_III_1M	Type III	1
	Region_III_5M	Type I	1
	Region_III_3M	Type I	2
	Region_I_II_III_3M	Type III	22
	Region_II_III_4M	Type II	26
	Region_II_III_5M	Type II	54
hEMX1_exon1_S_32.POT	Region_III_4M	Type I	2	24
	Region_II_III_5M	Type II	4
	Region_I_II_III_3M	Type III	9
	Region_II_III_4M	Type II	9
hEMX1_exon3_S_1.POT	Region_III_1M	Type I	1	113
	Region_I_II_III_2M	Type III	2
	Region_III_5M	Type I	2
	Region_III_2M	Type I	4
	Region_II_III_5M	Type II	4
	Region_III_4M	Type I	15
	Region_III_3M	Type I	20
	Region_II_III_4M	Type II	27
	Region_I_II_III_3M	Type III	38
hEMX1_exon3_A_75.POT	Region_I_II_III_2M	Type III	1	146
	Region_III_5M	Type I	1
	Region_III_4M	Type I	2
	Region_I_II_III_3M	Type III	15
	Region_II_III_4M	Type II	60
	Region_II_III_5M	Type II	67
hEMX1_exon1_A_55.POT	Region_III_4M	Type I	1	129
	Region_III_3M	Type I	1
	Region_I_II_III_2M	Type III	2
	Region_I_II_III_3M	Type III	13
	Region_II_III_4M	Type II	43
	Region_II_III_5M	Type II	69
hEMX1_exon3_A_53.POT	Region_I_II_III_2M	Type III	1	188
	Region_III_4M	Type I	1
	Region_I_II_III_3M	Type III	29
	Region_II_III_4M	Type II	60
	Region_II_III_5M	Type II	97
hEMX1_exon3_A_92.POT	Region_III_3M	Type I	1	37
	Region_III_4M	Type I	2
	Region_III_5M	Type I	2
	Region_I_II_III_3M	Type III	3
	Region_II_III_5M	Type II	11
	Region_II_III_4M	Type II	18
hEMX1_exon2_A_8.POT	Region_III_5M	Type I	1	60
	Region_III_3M	Type I	1
	Region_III_4M	Type I	3
	Region_I_II_III_3M	Type III	12
	Region_II_III_5M	Type II	17
	Region_II_III_4M	Type II	26
hEMX1_exon3_S_109.POT	Region_I_II_III_2M	Type III	1	112
	Region_III_5M	Type I	1
	Region_I_II_III_3M	Type III	12
	Region_II_III_4M	Type II	30
	Region_II_III_5M	Type II	68
hEMX1_exon1_A_53.POT	Region_III_4M	Type I	1	31
	Region_II_III_5M	Type II	9
	Region_I_II_III_3M	Type III	10
	Region_II_III_4M	Type II	11
hEMX1_exon3_A_10.POT	Region_III_4M	Type I	3	63
	Region_I_II_III_3M	Type III	4
	Region_III_5M	Type I	8
	Region_II_III_4M	Type II	11
	Region_II_III_5M	Type II	37
hEMX1_exon3_S_9.POT	Region_III_3M	Type I	3	301
	Region_III_5M	Type I	7
	Region_III_4M	Type I	13
	Region_I_II_III_3M	Type III	22
	Region_II_III_4M	Type II	77
	Region_II_III_5M	Type II	179
hEMX1_exon3_S_121.POT	Region_III_2M	Type I	1	561
	Region_III_3M	Type I	3
	Region_I_II_III_2M	Type III	4
	Region_III_5M	Type I	9
	Region_III_4M	Type I	16
	Region_I_II_III_3M	Type III	79
	Region_II_III_4M	Type II	197
	Region_II_III_5M	Type II	252
hEMX1_exon1_A_69.POT	Region_III_4M	Type I	1	144
	Region_III_5M	Type I	1
	Region_III_3M	Type I	1
	Region_I_II_III_2M	Type III	2
	Region_II_III_5M	Type II	18
	Region_I_II_III_3M	Type III	28
	Region_II_III_4M	Type II	93
hEMX1_exon3_A_15.POT	Region_III_2M	Type I	1	153
	Region_III_5M	Type I	4
	Region_III_4M	Type I	6
	Region_I_II_III_3M	Type III	14
	Region_II_III_4M	Type II	60
	Region_II_III_5M	Type II	68
hEMX1_exon1_S_117.POT	Region_III_3M	Type I	1	69
	Region_III_5M	Type I	2
	Region_III_4M	Type I	4
	Region_I_II_III_3M	Type III	8
	Region_II_III_5M	Type II	13
	Region_II_III_4M	Type II	41
hEMX1_exon3_A_33.POT	Region_I_II_III_2M	Type III	2	537
	Region_III_3M	Type I	8
	Region_III_5M	Type I	10
	Region_III_4M	Type I	19
	Region_I_II_III_3M	Type III	45
	Region_II_III_5M	Type II	125
	Region_II_III_4M	Type II	328
hEMX1_exon1_A_73.POT	Region_III_2M	Type I	1	253
	Region_III_5M	Type I	2
	Region_I_II_III_2M	Type III	3
	Region_III_3M	Type I	3
	Region_III_4M	Type I	14
	Region_I_II_III_3M	Type III	32
	Region_II_III_4M	Type II	93
	Region_II_III_5M	Type II	105
hEMX1_exon1_A_32.POT	Region_II_III_5M	Type II	1	25
	Region_III_4M	Type I	1
	Region_I_II_III_3M	Type III	10
	Region_II_III_4M	Type II	13
hEMX1_exon3_S_143.POT	Region_I_II_III_2M	Type III	1	281
	Region_III_3M	Type I	2
	Region_III_5M	Type I	3
	Region_III_4M	Type I	7
	Region_I_II_III_3M	Type III	49
	Region_II_III_5M	Type II	102
	Region_II_III_4M	Type II	117
hEMX1_exon1_A_110.POT	Region_I_II_III_3M	Type III	4	16
	Region_II_III_4M	Type II	6
	Region_II_III_5M	Type II	6
hEMX1_exon3_S_43.POT	Region_II_III_4M	Type II	6	28
	Region_I_II_III_3M	Type III	9
	Region_II_III_5M	Type II	13
hEMX1_exon3_S_122.POT	Region_III_3M	Type I	4	728
	Region_III_5M	Type I	7
	Region_I_II_III_2M	Type III	12
	Region_III_4M	Type I	16
	Region_I_II_III_3M	Type III	191
	Region_II_III_5M	Type II	225
	Region_II_III_4M	Type II	273
hEMX1_exon3_S_6.POT	Region_III_0M	Type I	1	420
	Region_I_II_III_2M	Type III	1
	Region_III_4M	Type I	1
	Region_III_5M	Type I	1
	Region_I_II_III_3M	Type III	2
	Region_II_III_4M	Type II	2
	Region_II_III_5M	Type II	2
	Region_III_1M	Type I	1
	Region_III_2M	Type I	2
	Region_I_II_III_2M	Type III	6
	Region_III_3M	Type I	14
	Region_III_5M	Type I	41
	Region_I_II_III_3M	Type III	47
	Region_III_4M	Type I	49
	Region_II_III_4M	Type II	95
	Region_II_III_5M	Type II	155
hEMX1_exon3_A_90.POT	Region_I_II_III_2M	Type III	1	34
	Region_III_5M	Type I	1
	Region_III_4M	Type I	2
	Region_I_II_III_3M	Type III	7
	Region_II_III_4M	Type II	9
	Region_II_III_5M	Type II	14
hEMX1_exon3_A_83.POT	Region_III_3M	Type I	1	35
	Region_II_III_4M	Type II	5
	Region_I_II_III_3M	Type III	11
	Region_II_III_5M	Type II	18
hEMX1_exon1_A_48.POT	Region_I_II_III_3M	Type III	2	11
	Region_II_III_5M	Type II	4
	Region_II_III_4M	Type II	5
hEMX1_exon3_A_27.POT	Region_III_5M	Type I	1	96
	Region_III_4M	Type I	2
	Region_I_II_III_3M	Type III	16
	Region_II_III_4M	Type II	31
	Region_II_III_5M	Type II	46
hEMX1_exon1_A_30.POT	Region_I_II_III_2M	Type III	1	50
	Region_III_4M	Type I	4
	Region_I_II_III_3M	Type III	8
	Region_II_III_5M	Type II	14
	Region_II_III_4M	Type II	23
hEMX1_exon3_A_35.POT	Region_I_II_III_2M	Type III	1	325
	Region_III_3M	Type I	3
	Region_III_5M	Type I	16
	Region_III_4M	Type I	17
	Region_I_II_III_3M	Type III	67
	Region_II_III_5M	Type II	101
	Region_II_III_4M	Type II	120
hEMX1_exon3_A_41.POT	Region_I_II_III_2M	Type III	1	132
	Region_III_5M	Type I	1
	Region_III_3M	Type I	2
	Region_III_4M	Type I	4
	Region_I_II_III_3M	Type III	29
	Region_II_III_4M	Type II	45
	Region_II_III_5M	Type II	50
hEMX1_exon1_S_120.POT	Region_I_II_III_2M	Type III	1	93
	Region_III_3M	Type I	2
	Region_II_III_5M	Type II	6
	Region_III_5M	Type I	6
	Region_III_4M	Type I	12
	Region_I_II_III_3M	Type III	20
	Region_II_III_4M	Type II	46
hEMX1_exon3_S_108.POT	Region_I_II_III_2M	Type III	1	74
	Region_III_4M	Type I	1
	Region_I_II_III_3M	Type III	7
	Region_II_III_4M	Type II	21
	Region_II_III_5M	Type II	44
hEMX1_exon3_S_132.POT	Region_III_2M	Type I	3	1543
	Region_I_II_III_2M	Type III	10
	Region_III_3M	Type I	22
	Region_III_5M	Type I	24
	Region_III_4M	Type I	63
	Region_I_II_III_3M	Type III	169
	Region_II_III_4M	Type II	484
	Region_II_III_5M	Type II	768
hEMX1_exon1_A_17.POT	Region_III_2M	Type I	1	224
	Region_III_5M	Type I	2
	Region_III_3M	Type I	2
	Region_III_4M	Type I	9
	Region_I_II_III_3M	Type III	36
	Region_II_III_5M	Type II	41
	Region_II_III_4M	Type II	133
hEMX1_exon2_A_3.POT	Region_I_II_III_3M	Type III	4	24
	Region_II_III_4M	Type II	10
	Region_II_III_5M	Type II	10
hEMX1_exon1_A_68.POT	Region_I_II_III_2M	Type III	1	59
	Region_III_4M	Type I	2
	Region_II_III_5M	Type II	14
	Region_II_III_4M	Type II	16
	Region_I_II_III_3M	Type III	26
hEMX1_exon1_S_29.POT	Region_II_III_4M	Type II	3	17
	Region_III_5M	Type I	3
	Region_I_II_III_3M	Type III	4
	Region_II_III_5M	Type II	7
hEMX1_exon3_A_44.POT	Region_III_3M	Type I	2	98
	Region_III_5M	Type I	4
	Region_III_4M	Type I	8
	Region_II_III_4M	Type II	20
	Region_I_II_III_3M	Type III	26
	Region_II_III_5M	Type II	38
hEMX1_exon3_S_70.POT	Region_I_II_III_2M	Type III	1	91
	Region_III_3M	Type I	1
	Region_III_4M	Type I	2
	Region_III_5M	Type I	10
	Region_I_II_III_3M	Type III	11
	Region_II_III_4M	Type II	24
	Region_II_III_5M	Type II	42
hEMX1_exon1_A_23.POT	Region_II_III_5M	Type II	6	38
	Region_I_II_III_3M	Type III	9
	Region_II_III_4M	Type II	23
hEMX1_exon3_S_123.POT	Region_I_II_III_1M		2	758
	Region_III_5M	Type I	5
	Region_III_3M	Type I	6
	Region_I_II_III_2M	Type III	11
	Region_III_4M	Type I	19
	Region_II_III_5M	Type II	198
	Region_I_II_III_3M	Type III	201
	Region_II_III_4M	Type II	316
hEMX1_exon3_S_20.POT	Region_I_II_III_3M	Type III	3	37
	Region_III_5M	Type I	4
	Region_II_III_4M	Type II	14
	Region_II_III_5M	Type II	16
hEMX1_exon3_A_77.POT	Region_III_3M	Type I	3	248
	Region_I_II_III_2M	Type III	5
	Region_III_5M	Type I	8
	Region_III_4M	Type I	11
	Region_II_III_4M	Type II	67
	Region_I_II_III_3M	Type III	68
	Region_II_III_5M	Type II	86
hEMX1_exon3_A_51.POT	Region_III_2M	Type I	1	177
	Region_III_5M	Type I	2
	Region_I_II_III_2M	Type III	4
	Region_III_3M	Type I	8
	Region_III_4M	Type I	9
	Region_I_II_III_3M	Type III	34
	Region_II_III_5M	Type II	46
	Region_II_III_4M	Type II	73
hEMX1_exon3_A_48.POT	Region_I_II_III_2M	Type III	1	79
	Region_III_4M	Type I	2
	Region_III_3M	Type I	2
	Region_III_5M	Type I	3
	Region_I_II_III_3M	Type III	6
	Region_II_III_4M	Type II	17
	Region_II_III_5M	Type II	48
hEMX1_exon3_A_95.POT	Region_I_II_III_3M	Type III	4	31
	Region_II_III_4M	Type II	7
	Region_II_III_5M	Type II	20
hEMX1_exon1_S_121.POT	Region_II_III_5M	Type II	1	14
	Region_III_4M	Type I	3
	Region_I_II_III_3M	Type III	4
	Region_II_III_4M	Type II	6
hEMX1_exon3_S_126.POT	Region_III_2M	Type I	1	181
	Region_III_3M	Type I	1
	Region_III_5M	Type I	2
	Region_I_II_III_2M	Type III	3
	Region_III_4M	Type I	8
	Region_II_III_4M	Type II	45
	Region_II_III_5M	Type II	60
	Region_I_II_III_3M	Type III	61
hEMX1_exon1_A_9.POT	Region_III_3M	Type I	1	86
	Region_I_II_III_2M	Type III	3
	Region_III_4M	Type I	3
	Region_II_III_5M	Type II	13
	Region_II_III_4M	Type II	32
	Region_I_II_III_3M	Type III	34
hEMX1_exon3_A_6.POT	Region_III_3M	Type I	2	126
	Region_I_II_III_2M	Type III	3
	Region_III_5M	Type I	4
	Region_III_4M	Type I	7
	Region_I_II_III_3M	Type III	22
	Region_II_III_4M	Type II	35
	Region_II_III_5M	Type II	53
hEMX1_exon3_A_94.POT	Region_II_III_4M	Type II	1	6
	Region_III_4M	Type I	1
	Region_I_II_III_3M	Type III	2
	Region_II_III_5M	Type II	2
hEMX1_exon3_A_81.POT	Region_III_3M	Type I	1	132
	Region_I_II_III_2M	Type III	2
	Region_III_4M	Type I	10
	Region_I_II_III_3M	Type III	23
	Region_II_III_4M	Type II	47
	Region_II_III_5M	Type II	49
hEMX1_exon2_S_5.POT	Region_I_II_III_2M	Type III	1	106
	Region_III_3M	Type I	1
	Region_III_5M	Type I	2
	Region_III_4M	Type I	10
	Region_I_II_III_3M	Type III	20
	Region_II_III_4M	Type II	34
	Region_II_III_5M	Type II	38
hEMX1_exon3_S_128.POT	Region_I_II_III_1M	Type III	1	236
	Region_III_2M	Type I	2
	Region_III_3M	Type I	2
	Region_I_II_III_2M	Type III	3
	Region_III_5M	Type I	3
	Region_III_4M	Type I	5
	Region_I_II_III_3M		54
	Region_II_III_4M	Type II	69
	Region_II_III_5M	Type II	97
hEMX1_exon3_S_67.POT	Region_II_III_5M	Type II	38	55
	Region_II_III_4M	Type II	14
	Region_I_II_III_3M	Type III	2
	Region_I_II_III_2M	Type III	1
hEMX1_exon2_A_13.POT	Region_II_III_4M	Type II	2	7
	Region_II_III_5M	Type II	2
	Region_I_II_III_3M	Type III	3
hEMX1_exon1_A_3.POT	Region_III_5M	Type I	2	111
	Region_III_4M	Type I	1
	Region_II_III_5M	Type II	76
	Region_II_III_4M	Type II	29
	Region_I_II_III_3M	Type III	3
hEMX1_exon3_A_20.POT	Region_I_II_III_2M	Type III	1	60
	Region_III_4M	Type I	1
	Region_III_5M	Type I	2
	Region_II_III_4M	Type II	14
	Region_I_II_III_3M	Type III	18
	Region_II_III_5M	Type II	24
hEMX1_exon3_S_119.POT	Region_I_II_III_2M	Type III	1	66
	Region_III_5M	Type I	1
	Region_I_II_III_1M	Type III	1
	Region_III_3M	Type I	1
	Region_III_4M	Type I	2
	Region_II_III_4M	Type II	17
	Region_II_III_5M	Type II	21
	Region_I_II_III_3M	Type III	22
hEMX1_exon3_A_42.POT	Region_III_2M	Type I	1	139
	Region_III_4M	Type I	2
	Region_III_5M	Type I	4
	Region_I_II_III_3M	Type III	23
	Region_II_III_5M	Type II	52
	Region_II_III_4M	Type II	57
hEMX1_exon3_A_52.POT	Region_III_2M	Type I	1	255
	Region_III_1M	Type I	1
	Region_I_II_III_2M	Type III	2
	Region_III_3M	Type I	4
	Region_III_4M	Type I	11
	Region_II_III_5M	Type II	19
	Region_I_II_III_3M	Type III	97
	Region_II_III_4M	Type II	120
hEMX1_exon1_S_76.POT	Region_III_5M	Type I	2	96
	Region_III_4M	Type I	4
	Region_I_II_III_3M	Type III	14
	Region_II_III_4M	Type II	38
	Region_II_III_5M	Type II	38
hEMX1_exon1_A_94.POT	Region_I_II_III_2M	Type III	1	227
	Region_III_5M	Type I	14
	Region_I_II_III_3M	Type III	19
	Region_II_III_4M	Type II	73
	Region_II_III_5M	Type II	120
hEMX1_exon1_A_105.POT	Region_III_4M	Type I	1	26
	Region_III_5M	Type I	1
	Region_I_II_III_3M	Type III	6
	Region_II_III_4M	Type II	8
	Region_II_III_5M	Type II	10
hEMX1_exon3_S_74.POT	Region_II_III_5M		3	3
hEMX1_exon3_S_32.POT	Region_III_2M	Type I	1	143
	Region_I_II_III_2M	Type III	2
	Region_III_3M	Type I	2
	Region_III_5M	Type I	3
	Region_III_4M	Type I	10
	Region_I_II_III_3M	Type III	30
	Region_II_III_4M	Type II	40
	Region_II_III_5M	Type II	55
hEMX1_exon1_A_40.POT	Region_III_5M	Type I	1	33
	Region_I_II_III_2M	Type III	2
	Region_II_III_4M	Type II	4
	Region_II_III_5M	Type II	5
	Region_I_II_III_3M	Type III	21
hEMX1_exon3_A_32.POT	Region_I_II_III_2M	Type III	1	77
	Region_III_4M	Type I	2
	Region_I_II_III_3M	Type III	6
	Region_II_III_4M	Type II	19
	Region_II_III_5M	Type II	49
hEMX1_exon3_S_105.POT	Region_I_II_III_2M	Type III	1	88
	Region_III_5M	Type I	1
	Region_III_4M	Type I	2
	Region_III_3M	Type I	2
	Region_I_II_III_3M	Type III	12
	Region_II_III_4M	Type II	24
	Region_II_III_5M	Type II	46
hEMX1_exon1_S_68.POT	Region_III_3M	Type I	1	33
	Region_III_4M	Type I	2
	Region_II_III_4M	Type II	9
	Region_II_III_5M	Type II	10
	Region_I_II_III_3M	Type III	11
hEMX1_exon3_S_24.POT	Region_III_4M	Type I	1	160
	Region_III_3M	Type I	1
	Region_I_II_III_2M	Type III	2
	Region_III_5M	Type I	6
	Region_II_III_4M	Type II	39
	Region_I_II_III_3M	Type III	41
	Region_II_III_5M	Type II	70
hEMX1_exon3_S_110.POT	Region_III_3M	Type I	1	188
	Region_I_II_III_2M	Type III	2
	Region_I_II_III_3M	Type III	9
	Region_III_4M	Type I	18
	Region_II_III_4M	Type II	37
	Region_III_5M	Type I	48
	Region_II_III_5M	Type II	73
hEMX1_exon3_S_40.POT	Region_I_II_III_2M	Type III	1	77
	Region_III_4M	Type I	5
	Region_II_III_5M	Type II	10
	Region_I_II_III_3M	Type III	23
	Region_II_III_4M	Type II	38
hEMX1_exon1_S_79.POT	Region_III_3M	Type I	1	43
	Region_I_II_III_2M	Type III	2
	Region_III_4M	Type I	2
	Region_III_5M	Type I	3
	Region_II_III_4M	Type II	6
	Region_II_III_5M	Type II	6
	Region_I_II_III_3M	Type III	23
hEMX1_exon2_A_5.POT	Region_III_5M	Type I	2	101
	Region_III_3M	Type I	2
	Region_I_II_III_2M	Type III	7
	Region_III_4M	Type I	10
	Region_II_III_5M	Type II	17
	Region_II_III_4M	Type II	24
	Region_I_II_III_3M	Type III	39
hEMX1_exon1_A_88.POT	Region_II_III_5M	Type II	1	80
	Region_II_III_4M	Type II	3
	Region_I_II_III_2M	Type III	7
	Region_I_II_III_3M	Type III	69
hEMX1_exon3_S_62.POT	Region_III_2M	Type I	1	640
	Region_III_3M	Type I	5
	Region_III_5M	Type I	9
	Region_I_II_III_2M	Type III	15
	Region_III_4M	Type I	27
	Region_I_II_III_3M	Type III	144
	Region_II_III_4M	Type II	196
	Region_II_III_5M	Type II	243
hEMX1_exon3_A_71.POT	Region_III_5M	Type I	1	29
	Region_III_4M	Type I	3
	Region_II_III_4M	Type II	6
	Region_II_III_5M	Type II	7
	Region_I_II_III_3M	Type III	12
hEMX1_exon3_S_48.POT	Region_III_2M	Type I	1	182
	Region_I_II_III_2M	Type III	1
	Region_III_3M	Type I	2
	Region_III_5M	Type I	5
	Region_III_4M	Type I	11
	Region_I_II_III_3M	Type III	32
	Region_II_III_5M	Type II	63
	Region_II_III_4M	Type II	67
hEMX1_exon2_A_12.POT	Region_II_III_5M	Type II	1	1
hEMX1_exon2_S_1.POT	Region_III_2M	Type I	2	74
	Region_I_II_III_2M	Type III	3
	Region_III_3M	Type I	3
	Region_III_4M	Type I	11
	Region_II_III_5M	Type II	12
	Region_I_II_III_3M	Type III	16
	Region_II_III_4M	Type II	27
hEMX1_exon2_A_2.POT	Region_III_4M	Type I	1	19
	Region_II_III_5M	Type II	3
	Region_I_II_III_3M	Type III	6
	Region_II_III_4M	Type II	9
hEMX1_exon3_A_23.POT	Region_III_2M	Type I	1	125
	Region_I_II_III_2M	Type III	2
	Region_III_3M	Type I	2
	Region_III_5M	Type I	4
	Region_III_4M	Type I	9
	Region_II_III_4M	Type II	28
	Region_I_II_III_3M	Type III	33
	Region_II_III_5M	Type II	46
hEMX1_exon1_A_15.POT	Region_III_5M	Type I	1	37
	Region_III_3M	Type I	1
	Region_I_II_III_3M	Type III	7
	Region_II_III_4M	Type II	13
	Region_II_III_5M	Type II	15
hEMX1_exon3_A_57.POT	Region_III_2M	Type I	2	299
	Region_III_3M	Type I	15
	Region_I_II_III_2M	Type III	16
	Region_III_5M	Type I	16
	Region_III_4M	Type I	22
	Region_II_III_5M	Type II	30
	Region_II_III_4M	Type II	59
	Region_I_II_III_3M	Type III	139
hEMX1_exon3_A_66.POT	Region_III_2M	Type I	1	173
	Region_III_5M	Type I	2
	Region_III_4M	Type I	3
	Region_I_II_III_3M	Type III	33
	Region_II_III_4M	Type II	63
	Region_II_III_5M	Type II	71
hEMX1_exon3_S_86.POT	Region_III_1M	Type I	1	373
	Region_I_II_III_1M	Type III	2
	Region_III_3M	Type I	2
	Region_III_4M	Type I	3
	Region_III_5M	Type I	6
	Region_I_II_III_2M	Type III	8
	Region_II_III_5M	Type II	89
	Region_II_III_4M	Type II	117
	Region_I_II_III_3M	Type III	145
hEMX1_exon1_A_26.POT	Region_III_3M	Type I	1	27
	Region_I_II_III_3M	Type III	2
	Region_II_III_4M	Type II	6
	Region_II_III_5M	Type II	18
hEMX1_exon3_S_25.POT	Region_III_4M	Type I	3	217
	Region_III_3M	Type I	4
	Region_I_II_III_2M	Type III	5
	Region_III_5M	Type I	7
	Region_I_II_III_3M	Type III	43
	Region_II_III_4M	Type II	70
	Region_II_III_5M	Type II	85
hEMX1_exon3_S_140.POT	Region_I_II_III_2M	Type III	1	24
	Region_II_III_4M	Type II	2
	Region_III_5M	Type I	2
	Region_I_II_III_3M	Type III	8
	Region_II_III_5M	Type II	11
hEMX1_exon1_A_47.POT	Region_I_II_III_3M	Type III	4	14
	Region_II_III_4M	Type II	5
	Region_II_III_5M	Type II	5
hEMX1_exon3_A_56.POT	Region_III_1M	Type I	1	705
	Region_I_II_III_1M	Type III	1
	Region_III_5M	Type I	3
	Region_III_2M	Type I	5
	Region_I_II_III_2M	Type III	15
	Region_III_3M	Type I	25
	Region_II_III_5M	Type II	53
	Region_III_4M	Type I	58
	Region_I_II_III_3M	Type III	192
	Region_II_III_4M	Type II	352
hEMX1_exon1_A_12.POT	Region_I_II_III_2M	Type III	1	20
	Region_III_4M	Type I	1
	Region_II_III_4M	Type II	4
	Region_I_II_III_3M	Type III	7
	Region_II_III_5M	Type II	7
hEMX1_exon3_S_104.POT	Region_III_4M	Type I	1	54
	Region_III_3M	Type I	1
	Region_III_5M	Type I	4
	Region_II_III_5M	Type II	13
	Region_I_II_III_3M	Type III	17
	Region_II_III_4M	Type II	18
hEMX1_exon3_A_1.POT	Region_III_5M	Type I	1	108
	Region_III_3M	Type I	1
	Region_I_II_III_2M	Type III	2
	Region_III_4M	Type I	2
	Region_II_III_4M	Type II	21
	Region_II_III_5M	Type II	31
	Region_I_II_III_3M	Type III	50
hEMX1_exon1_S_67.POT	Region_II_III_4M	Type II	3	17
	Region_III_4M	Type I	3
	Region_II_III_5M	Type II	5
	Region_I_II_III_3M	Type III	6
hEMX1_exon3_A_30.POT	Region_III_4M	Type I	3	107
	Region_III_5M	Type I	5
	Region_I_II_III_3M	Type III	16
	Region_II_III_4M	Type II	32
	Region_II_III_5M	Type II	51
hEMX1_exon1_S_98.POT	Region_III_2M	Type I	1	26
	Region_I_II_III_3M	Type III	5
	Region_II_III_5M	Type II	6
	Region_II_III_4M	Type II	14
hEMX1_exon3_S_66.POT	Region_III_4M	Type I	1	53
	Region_III_2M	Type I	2
	Region_I_II_III_2M	Type III	2
	Region_II_III_5M	Type II	4
	Region_II_III_4M	Type II	16
	Region_I_II_III_3M	Type III	28
hEMX1_exon1_S_22.POT	Region_I_II_III_2M	Type III	1	109
	Region_III_4M	Type I	1
	Region_III_3M	Type I	1
	Region_I_II_III_3M	Type III	26
	Region_II_III_4M	Type II	34
	Region_II_III_5M	Type II	46
hEMX1_exon1_A_51.POT	Region_I_II_III_2M	Type III	1	28
	Region_III_4M	Type I	1
	Region_II_III_5M	Type II	5
	Region_I_II_III_3M	Type III	7
	Region_II_III_4M	Type II	14
hEMX1_exon3_A_29.POT	Region_I_II_III_2M	Type III	1	337
	Region_III_3M	Type I	6
	Region_III_5M	Type I	14
	Region_III_4M	Type I	33
	Region_I_II_III_3M	Type III	44
	Region_II_III_5M	Type II	107
	Region_II_III_4M	Type II	132
hEMX1_exon3_S_55.POT	Region_III_2M	Type I	1	231
	Region_III_5M	Type I	2
	Region_III_3M	Type I	4
	Region_I_II_III_2M	Type III	11
	Region_III_4M	Type I	18
	Region_II_III_5M	Type II	35
	Region_I_II_III_3M	Type III	49
	Region_II_III_4M	Type II	111
hEMX1_exon1_A_29.POT	Region_I_II_III_2M	Type III	1	37
	Region_III_3M	Type I	1
	Region_III_4M	Type I	2
	Region_I_II_III_3M	Type III	3
	Region_II_III_5M	Type II	8
	Region_II_III_4M	Type II	22
hEMX1_exon1_A_2.POT	Region_I_II_III_3M	Type III	3	12
	Region_II_III_4M	Type II	4
	Region_II_III_5M	Type II	5
hEMX1_exon1_S_78.POT	Region_I_II_III_2M	Type III	2	90
	Region_III_2M	Type I	2
	Region_III_4M	Type I	5
	Region_III_3M	Type I	5
	Region_II_III_5M	Type II	7
	Region_I_II_III_3M	Type III	24
	Region_II_III_4M	Type II	45
hEMX1_exon3_S_11.POT	Region_I_II_III_2M	Type III	1	42
	Region_III_3M	Type I	1
	Region_II_III_5M	Type II	2
	Region_I_II_III_3M	Type III	12
	Region_II_III_4M	Type II	13
	Region_III_4M	Type I	13
hEMX1_exon1_S_30.POT	Region_III_5M	Type I	1	50
	Region_III_4M	Type I	2
	Region_I_II_III_3M	Type III	8
	Region_II_III_4M	Type II	19
	Region_II_III_5M	Type II	20
hEMX1_exon1_S_75.POT	Region_I_II_III_3M	Type III	5	72
	Region_II_III_4M	Type II	18
	Region_II_III_5M	Type II	49
hEMX1_exon3_S_107.POT	Region_I_II_III_2M	Type III	1	220
	Region_III_3M	Type I	1
	Region_III_4M	Type I	5
	Region_III_5M	Type I	10
	Region_I_II_III_3M	Type III	21
	Region_II_III_4M	Type II	72
	Region_II_III_5M	Type II	110
hEMX1_exon2_A_9.POT	Region_I_II_III_2M	Type III	1	11
	Region_II_III_4M	Type II	2
	Region_I_II_III_3M	Type III	4
	Region_II_III_5M	Type II	4
hEMX1_exon1_A_116.POT	Region_I_II_III_2M	Type III	2	33
	Region_II_III_4M	Type II	9
	Region_I_II_III_3M	Type III	10
	Region_II_III_5M	Type II	12
hEMX1_exon3_A_17.POT	Region_III_5M	Type I	1	87
	Region_I_II_III_2M	Type III	2
	Region_III_4M	Type I	2
	Region_III_3M	Type I	2
	Region_II_III_4M	Type II	21
	Region_I_II_III_3M	Type III	27
	Region_II_III_5M	Type II	32
hEMX1_exon3_S_42.POT	Region_II_III_4M	Type II	8	33
	Region_I_II_III_3M	Type III	10
	Region_II_III_5M	Type II	15
hEMX1_exon2_S_10.POT	Region_I_II_III_2M	Type III	1	119
	Region_III_4M	Type I	2
	Region_III_5M	Type I	3
	Region_I_II_III_3M	Type III	20
	Region_II_III_4M	Type II	33
	Region_II_III_5M	Type II	60
hEMX1_exon1_A_13.POT	Region_III_4M	Type I	7	58
	Region_I_II_III_3M	Type III	8
	Region_II_III_5M	Type II	14
	Region_II_III_4M	Type II	29
hEMX1_exon3_A_37.POT	Region_III_1M	Type I	1	553
	Region_III_2M	Type I	4
	Region_I_II_III_2M	Type III	9
	Region_III_3M	Type I	18
	Region_III_5M	Type I	20
	Region_III_4M	Type I	48
	Region_II_III_4M	Type II	114
	Region_I_II_III_3M	Type III	122
	Region_II_III_5M	Type II	217
hEMX1_exon1_S_94.POT	Region_III_2M	Type I	1	86
	Region_III_3M	Type I	3
	Region_III_4M	Type I	6
	Region_III_5M	Type I	7
	Region_I_II_III_3M	Type III	10
	Region_II_III_5M	Type II	14
	Region_II_III_4M	Type II	45
hEMX1_exon3_S_12.POT	Region_I_II_III_2M	Type III	1	14
	Region_II_III_4M	Type II	2
	Region_II_III_5M	Type II	5
	Region_I_II_III_3M	Type III	6
hEMX1_exon3_S_85.POT	Region_III_2M	Type I	1	110
	Region_I_II_III_1M	Type III	1
	Region_I_II_III_2M	Type III	2
	Region_III_5M	Type I	2
	Region_III_3M	Type I	3
	Region_III_4M	Type I	6
	Region_II_III_5M	Type II	20
	Region_II_III_4M	Type II	27
	Region_I_II_III_3M	Type III	48
hEMX1_exon3_A_12.POT	Region_I_II_III_2M		1	95
	Region_III_4M	Type I	3
	Region_III_5M	Type I	4
	Region_II_III_4M	Type II	23
	Region_I_II_III_3M	Type III	27
	Region_II_III_5M	Type II	37
hEMX1_exon3_A_88.POT	Region_III_4M	Type I	2	35
	Region_III_5M	Type I	2
	Region_II_III_4M	Type II	3
	Region_I_II_III_3M	Type III	14
	Region_II_III_5M	Type II	14
hEMX1_exon3_S_2.POT	Region_III_5M	Type I	1	60
	Region_III_2M	Type I	2
	Region_III_4M	Type I	2
	Region_III_3M	Type I	2
	Region_I_II_III_1M	Type III	3
	Region_II_III_5M	Type II	6
	Region_II_III_4M	Type II	8
	Region_I_II_III_2M	Type III	13
	Region_I_II_III_3M	Type III	23
hEMX1_exon3_A_45.POT	Region_I_II_III_2M	Type III	1	126
	Region_III_5M	Type I	1
	Region_III_3M	Type I	2
	Region_III_4M	Type I	9
	Region_II_III_4M	Type II	29
	Region_I_II_III_3M	Type III	31
	Region_II_III_5M	Type II	53
hEMX1_exon3_S_77.POT	Region_III_5M	Type I	2	107
	Region_I_II_III_3M	Type III	7
	Region_II_III_4M	Type II	39
	Region_II_III_5M	Type II	59
hEMX1_exon3_S_135.POT	Region_I_II_III_2M	Type III	1	85
	Region_III_3M	Type I	1
	Region_II_III_5M	Type II	6
	Region_III_4M	Type I	11
	Region_I_II_III_3M	Type III	20
	Region_II_III_4M	Type II	46
hEMX1_exon3_S_144.POT	Region_III_2M	Type I	1	285
	Region_III_3M	Type I	3
	Region_III_5M	Type I	4
	Region_I_II_III_2M	Type III	7
	Region_III_4M	Type I	7
	Region_I_II_III_3M	Type III	66
	Region_II_III_5M	Type II	90
	Region_II_III_4M	Type II	107
hEMX1_exon3_A_5.POT	Region_I_II_III_2M	Type III	1	128
	Region_III_2M	Type I	1
	Region_III_5M	Type I	2
	Region_III_3M	Type I	2
	Region_III_4M	Type I	5
	Region_I_II_III_3M	Type III	23
	Region_II_III_4M	Type II	24
	Region_II_III_5M	Type II	70
hEMX1_exon2_A_6.POT	Region_III_4M	Type I	1	61
	Region_I_II_III_2M	Type III	3
	Region_III_3M	Type I	3
	Region_III_5M	Type I	5
	Region_II_III_4M	Type II	10
	Region_II_III_5M	Type II	14
	Region_I_II_III_3M	Type III	25
hEMX1_exon1_A_115.POT	Region_II_III_5M	Type II	2	8
	Region_I_II_III_3M	Type III	3
	Region_II_III_4M	Type II	3
hEMX1_exon1_S_34.POT	Region_III_5M	Type I	1	52
	Region_II_III_5M	Type II	6
	Region_II_III_4M	Type II	21
	Region_I_II_III_3M	Type III	24
hEMX1_exon1_S_41.POT	Region_III_5M	Type I	1	13
	Region_I_II_III_3M	Type III	3
	Region_II_III_4M	Type II	3
	Region_II_III_5M	Type II	6
hEMX1_exon3_S_106.POT	Region_I_II_III_2M		1	117
	Region_III_2M	Type I	1
	Region_III_3M	Type I	1
	Region_III_4M	Type I	3
	Region_III_5M	Type I	3
	Region_I_II_III_3M	Type III	19
	Region_II_III_4M	Type II	31
	Region_II_III_5M	Type II	58
hEMX1_exon3_S_34.POT	Region_I_II_III_2M		4	177
	Region_III_3M	Type I	4
	Region_III_5M	Type I	6
	Region_III_4M	Type I	9
	Region_I_II_III_3M	Type III	45
	Region_II_III_4M	Type II	51
	Region_II_III_5M	Type II	58
hEMX1_exon1_A_67.POT	Region_II_III_5M	Type II	1	13
	Region_I_II_III_3M	Type III	2
	Region_II_III_4M	Type II	10
hEMX1_exon3_S_16.POT	Region_III_3M	Type I	1	67
	Region_III_4M	Type I	2
	Region_I_II_III_3M	Type III	8
	Region_II_III_4M	Type II	26
	Region_II_III_5M	Type II	30
hEMX1_exon1_S_99.POT	Region_III_5M	Type I	1	46
	Region_III_3M	Type I	1
	Region_III_4M	Type I	2
	Region_II_III_5M	Type II	6
	Region_I_II_III_3M	Type III	17
	Region_II_III_4M	Type II	19
hEMX1_exon3_S_28.POT	Region_I_II_III_2M	Type III	1	87
	Region_III_3M	Type I	2
	Region_III_4M	Type I	4
	Region_III_5M	Type I	5
	Region_I_II_III_3M	Type III	19
	Region_II_III_4M	Type II	22
	Region_II_III_5M	Type II	34
hEMX1_exon3_S_10.POT	Region_I_II_III_2M	Type III	1	359
	Region_III_2M	Type I	2
	Region_III_3M	Type I	2
	Region_III_5M	Type I	8
	Region_III_4M	Type I	18
	Region_I_II_III_3M	Type III	24
	Region_II_III_5M	Type II	119
	Region_II_III_4M	Type II	185
hEMX1_exon3_A_16.POT	Region_III_4M	Type I	3	49
	Region_II_III_4M	Type II	8
	Region_I_II_III_3M	Type III	14
	Region_II_III_5M	Type II	24
hEMX1_exon3_S_116.POT	Region_III_2M	Type I	1	156
	Region_III_5M	Type I	3
	Region_I_II_III_2M	Type III	5
	Region_III_3M	Type I	5
	Region_III_4M	Type I	7
	Region_I_II_III_3M	Type III	27
	Region_II_III_4M	Type II	52
	Region_II_III_5M	Type II	56
hEMX1_exon1_A_93.POT	Region_I_II_III_2M	Type III	2	18
	Region_II_III_4M	Type II	2
	Region_II_III_5M	Type II	2
	Region_I_II_III_3M	Type III	12
hEMX1_exon1_A_59.POT	Region_III_2M	Type I	1	124
	Region_I_II_III_2M	Type III	1
	Region_III_3M	Type I	2
	Region_III_5M	Type I	3
	Region_III_4M	Type I	11
	Region_I_II_III_3M	Type III	25
	Region_II_III_5M	Type II	35
	Region_II_III_4M	Type II	46
hEMX1_exon3_S_30.POT	Region_III_1M	Type I	1	162
	Region_I_II_III_2M	Type III	3
	Region_III_3M	Type I	3
	Region_III_5M	Type I	9
	Region_III_4M	Type I	10
	Region_I_II_III_3M	Type III	33
	Region_II_III_4M	Type II	41
	Region_II_III_5M	Type II	62
hEMX1_exon3_A_96.POT	Region_I_II_III_3M	Type III	1	20
	Region_III_4M	Type I	1
	Region_III_5M	Type I	1
	Region_III_3M	Type I	1
	Region_II_III_4M	Type II	4
	Region_II_III_5M	Type II	12
hEMX1_exon3_A_78.POT	Region_III_5M	Type I	1	282
	Region_III_3M	Type I	1
	Region_I_II_III_2M	Type III	2
	Region_III_4M	Type I	9
	Region_I_II_III_3M	Type III	49
	Region_II_III_4M	Type II	96
	Region_II_III_5M	Type II	124
hEMX1_exon3_S_112.POT	Region_III_5M	Type I	2	322
	Region_I_II_III_2M	Type III	5
	Region_III_4M	Type I	7
	Region_I_II_III_3M	Type III	54
	Region_II_III_4M	Type II	106
	Region_II_III_5M	Type II	148
hEMX1_exon3_S_19.POT	Region_III_4M	Type I	3	22
	Region_II_III_5M	Type II	4
	Region_II_III_4M	Type II	5
	Region_I_II_III_3M	Type III	10
hEMX1_exon3_S_29.POT	Region_I_II_III_2M	Type III	1	71
	Region_III_4M	Type I	2
	Region_I_II_III_3M	Type III	8
	Region_II_III_4M	Type II	21
	Region_II_III_5M	Type II	39
hEMX1_exon3_S_44.POT	Region_III_4M	Type I	1	36
	Region_I_II_III_3M	Type III	4
	Region_II_III_5M	Type II	14
	Region_II_III_4M	Type II	17
hEMX1_exon3_S_15.POT	Region_III_5M	Type I	1	44
	Region_III_4M	Type I	3
[truncated: 221 more rows]
