# Supplementary material for: sgRNAcas9: A Software Package for Designing CRISPR sgRNA and Evaluating Potential Off-Target Cleavage Sites
Source: PLoS One. 2014 Jun 23;9(6):e100448. doi: 10.1371/journal.pone.0100448 (PMC4067335; doi:10.1371/journal.pone.0100448)
Supplement: Table S7 — The comparison of the total number of OT and POT for each CRISPR target sequence. (XLS) [file pone.0100448.s007.xls]

## Sheet: Sheet1
Table S7. The comparison of the total number of OT and POT for each CRISPR target sequence.
ID	No.of OT	No.of POT
hEMX1_exon3_S_137	87	1
hEMX1_exon2_A_12	152	1
hEMX1_exon1_A_114	65	2
hEMX1_exon1_S_110	92	2
hEMX1_exon2_A_11	143	3
hEMX1_exon3_S_74	298	3
hEMX1_exon1_S_109	123	4
hEMX1_exon3_A_94	53	6
hEMX1_exon1_A_62	72	6
hEMX1_exon3_S_136	121	6
hEMX1_exon1_A_61	128	6
hEMX1_exon2_A_10	109	7
hEMX1_exon3_S_75	172	7
hEMX1_exon3_A_9	285	7
hEMX1_exon2_A_13	308	7
hEMX1_exon1_A_24	111	8
hEMX1_exon1_A_115	139	8
hEMX1_exon1_S_5	74	10
hEMX1_exon3_S_13	176	10
hEMX1_exon1_A_63	89	11
hEMX1_exon2_S_9	97	11
hEMX1_exon2_A_9	147	11
hEMX1_exon1_A_48	225	11
hEMX1_exon1_A_2	211	12
hEMX1_exon1_S_28	211	12
hEMX1_exon1_S_41	136	13
hEMX1_exon2_S_3	136	13
hEMX1_exon1_A_67	146	13
hEMX1_exon3_A_8	184	13
hEMX1_exon1_S_39	365	13
hEMX1_exon1_S_121	86	14
hEMX1_exon1_A_34	102	14
hEMX1_exon1_S_97	174	14
hEMX1_exon2_S_7	197	14
hEMX1_exon3_S_12	235	14
hEMX1_exon1_A_47	238	14
hEMX1_exon2_A_4	184	15
hEMX1_exon1_A_109	273	15
hEMX1_exon1_A_110	276	16
hEMX1_exon1_S_67	262	17
hEMX1_exon1_S_29	298	17
hEMX1_exon2_A_17	359	17
hEMX1_exon2_S_8	377	17
hEMX1_exon1_S_6	140	18
hEMX1_exon1_A_25	171	18
hEMX1_exon1_S_102	455	18
hEMX1_exon1_A_93	546	18
hEMX1_exon1_S_112	150	19
hEMX1_exon1_A_49	163	19
hEMX1_exon2_A_2	273	19
hEMX1_exon3_A_96	112	20
hEMX1_exon1_S_103	215	20
hEMX1_exon1_S_74	248	20
hEMX1_exon1_A_12	320	20
hEMX1_exon1_A_92	202	22
hEMX1_exon3_S_19	310	22
hEMX1_exon1_A_27	248	23
hEMX1_exon1_A_33	279	23
hEMX1_exon3_A_93	478	23
hEMX1_exon1_A_50	171	24
hEMX1_exon1_A_66	189	24
hEMX1_exon1_S_32	196	24
hEMX1_exon2_A_3	197	24
hEMX1_exon3_S_140	440	24
hEMX1_exon1_S_111	204	25
hEMX1_exon1_A_106	235	25
hEMX1_exon1_A_32	236	25
hEMX1_exon3_S_23	331	25
hEMX1_exon1_S_98	182	26
hEMX1_exon1_A_105	307	26
hEMX1_exon3_S_141	616	26
hEMX1_exon2_S_2	117	27
hEMX1_exon1_S_73	137	27
hEMX1_exon1_A_26	194	27
hEMX1_exon1_A_107	434	27
hEMX1_exon1_A_51	138	28
hEMX1_exon1_A_41	168	28
hEMX1_exon1_S_33	243	28
hEMX1_exon3_S_18	252	28
hEMX1_exon3_S_43	298	28
hEMX1_exon3_A_71	238	29
hEMX1_exon1_A_74	511	29
hEMX1_exon1_A_90	495	30
hEMX1_exon3_A_95	126	31
hEMX1_exon1_A_53	183	31
hEMX1_exon3_A_72	298	31
hEMX1_exon1_S_31	218	32
hEMX1_exon3_A_70	242	32
hEMX1_exon3_A_100	514	32
hEMX1_exon1_S_68	198	33
hEMX1_exon1_A_116	387	33
hEMX1_exon1_S_66	459	33
hEMX1_exon3_S_42	610	33
hEMX1_exon1_A_40	625	33
hEMX1_exon3_A_90	369	34
hEMX1_exon3_A_83	516	35
hEMX1_exon3_A_88	634	35
hEMX1_exon3_S_44	286	36
hEMX1_exon3_A_91	326	36
hEMX1_exon1_A_52	373	36
hEMX1_exon1_A_29	166	37
hEMX1_exon3_A_92	222	37
hEMX1_exon3_S_20	319	37
hEMX1_exon1_A_15	395	37
hEMX1_exon1_A_10	615	37
hEMX1_exon1_A_23	228	38
hEMX1_exon1_S_80	338	39
hEMX1_exon3_A_98	955	39
hEMX1_exon2_A_15	785	40
hEMX1_exon1_A_31	371	41
hEMX1_exon1_A_89	737	41
hEMX1_exon3_S_11	218	42
hEMX1_exon3_S_114	518	42
hEMX1_exon3_S_61	345	43
hEMX1_exon1_S_122	486	43
hEMX1_exon1_S_79	823	43
hEMX1_exon3_S_15	323	44
hEMX1_exon1_A_60	462	44
hEMX1_exon3_S_22	678	45
hEMX1_exon3_S_138	240	46
hEMX1_exon1_S_99	299	46
hEMX1_exon1_S_115	469	46
hEMX1_exon3_A_87	577	46
hEMX1_exon3_A_84	800	46
hEMX1_exon1_A_104	521	47
hEMX1_exon3_A_85	527	47
hEMX1_exon1_A_65	384	48
hEMX1_exon1_A_28	348	49
hEMX1_exon3_A_47	370	49
hEMX1_exon3_S_21	403	49
hEMX1_exon3_A_16	975	49
hEMX1_exon1_S_30	328	50
hEMX1_exon1_A_30	387	50
hEMX1_exon3_S_3	238	52
hEMX1_exon1_S_34	277	52
hEMX1_exon3_S_68	312	52
hEMX1_exon3_S_66	406	53
hEMX1_exon3_S_103	474	53
hEMX1_exon1_S_72	401	54
hEMX1_exon3_S_104	488	54
hEMX1_exon3_S_67	309	55
hEMX1_exon3_S_14	335	55
hEMX1_exon2_A_16	770	56
hEMX1_exon1_A_13	245	58
hEMX1_exon1_A_68	824	59
hEMX1_exon2_A_8	365	60
hEMX1_exon3_S_2	560	60
hEMX1_exon3_A_69	665	60
hEMX1_exon3_A_20	738	60
hEMX1_exon1_S_20	962	60
hEMX1_exon3_A_99	196	61
hEMX1_exon3_S_111	478	61
hEMX1_exon2_A_6	991	61
hEMX1_exon3_A_10	381	63
hEMX1_exon3_S_113	531	63
hEMX1_exon1_A_71	812	63
hEMX1_exon1_S_95	471	64
hEMX1_exon3_S_27	992	65
hEMX1_exon3_S_119	657	66
hEMX1_exon3_S_59	689	66
hEMX1_exon1_A_108	256	67
hEMX1_exon3_S_16	419	67
hEMX1_exon1_S_117	302	69
hEMX1_exon1_A_11	887	69
hEMX1_exon2_A_7	1253	70
hEMX1_exon3_A_21	671	71
hEMX1_exon3_S_29	750	71
hEMX1_exon1_S_75	252	72
hEMX1_exon3_A_18	464	72
hEMX1_exon1_S_114	322	73
hEMX1_exon2_S_1	365	74
hEMX1_exon3_S_108	472	74
hEMX1_exon3_A_65	1248	75
hEMX1_exon3_A_32	328	77
hEMX1_exon3_S_40	469	77
hEMX1_exon3_S_145	852	77
hEMX1_exon3_S_69	416	78
hEMX1_exon3_A_48	516	79
hEMX1_exon1_A_88	453	80
hEMX1_exon3_S_17	679	80
hEMX1_exon3_S_45	840	80
hEMX1_exon3_S_41	636	81
hEMX1_exon1_A_14	366	82
hEMX1_exon2_S_11	342	84
hEMX1_exon3_S_135	337	85
hEMX1_exon1_S_116	253	86
hEMX1_exon1_S_94	300	86
hEMX1_exon3_S_52	350	86
hEMX1_exon1_A_9	535	86
hEMX1_exon3_S_28	736	87
hEMX1_exon3_A_17	1296	87
hEMX1_exon3_S_105	562	88
hEMX1_exon1_S_78	460	90
hEMX1_exon3_A_19	442	91
hEMX1_exon3_S_70	571	91
hEMX1_exon3_A_97	410	92
hEMX1_exon1_A_4	351	93
hEMX1_exon1_S_120	368	93
hEMX1_exon3_S_38	1280	93
hEMX1_exon1_S_4	446	94
hEMX1_exon3_A_12	1315	95
hEMX1_exon1_S_76	447	96
hEMX1_exon3_A_27	621	96
hEMX1_exon3_S_58	864	97
hEMX1_exon3_A_44	775	98
hEMX1_exon3_S_51	1142	98
hEMX1_exon3_S_100	1506	99
hEMX1_exon3_S_76	332	100
hEMX1_exon3_A_89	848	100
hEMX1_exon3_S_46	758	101
hEMX1_exon2_A_5	1096	101
hEMX1_exon3_S_99	1468	102
hEMX1_exon3_A_74	577	104
hEMX1_exon3_S_115	1093	104
hEMX1_exon3_A_13	821	105
hEMX1_exon3_A_2	588	106
hEMX1_exon3_A_14	773	106
hEMX1_exon2_S_5	1220	106
hEMX1_exon3_S_77	348	107
hEMX1_exon3_A_30	712	107
hEMX1_exon1_S_19	942	107
hEMX1_exon3_A_76	963	107
hEMX1_exon3_A_68	1316	107
hEMX1_exon3_A_4	583	108
hEMX1_exon3_A_1	1427	108
hEMX1_exon1_S_22	834	109
hEMX1_exon1_A_16	459	110
hEMX1_exon3_S_91	1090	110
hEMX1_exon3_S_85	1473	110
hEMX1_exon1_A_3	394	111
hEMX1_exon1_S_119	1107	111
hEMX1_exon3_S_109	631	112
hEMX1_exon3_S_1	489	113
hEMX1_exon1_S_40	514	113
hEMX1_exon3_A_67	672	113
hEMX1_exon1_S_93	778	114
hEMX1_exon3_S_117	1036	114
hEMX1_exon3_S_71	683	116
hEMX1_exon2_S_4	389	117
hEMX1_exon3_S_106	832	117
hEMX1_exon2_S_10	615	119
hEMX1_exon1_A_6	1101	119
hEMX1_exon3_S_26	1184	119
hEMX1_exon1_A_5	430	120
hEMX1_exon3_A_73	580	120
hEMX1_exon3_S_142	646	121
hEMX1_exon3_S_101	959	123
hEMX1_exon1_A_59	692	124
hEMX1_exon1_S_63	794	125
hEMX1_exon3_A_23	1454	125
hEMX1_exon3_A_6	809	126
hEMX1_exon3_A_45	1122	126
hEMX1_exon3_S_134	1406	126
hEMX1_exon3_A_43	732	128
hEMX1_exon3_S_37	1068	128
hEMX1_exon3_A_5	1080	128
hEMX1_exon1_A_55	530	129
hEMX1_exon3_A_41	1014	132
hEMX1_exon3_A_81	1060	132
hEMX1_exon3_S_139	907	133
hEMX1_exon3_A_31	643	134
hEMX1_exon3_S_118	699	135
hEMX1_exon3_A_42	879	139
hEMX1_exon3_A_7	897	141
hEMX1_exon3_S_72	812	142
hEMX1_exon3_S_47	1186	142
hEMX1_exon3_S_102	996	143
hEMX1_exon3_S_32	1154	143
hEMX1_exon1_A_69	589	144
hEMX1_exon1_S_18	823	145
hEMX1_exon3_A_75	577	146
hEMX1_exon1_S_118	972	146
hEMX1_exon3_A_15	773	153
hEMX1_exon3_S_120	1063	154
hEMX1_exon3_S_4	862	155
hEMX1_exon3_S_33	1257	155
hEMX1_exon1_S_77	674	156
hEMX1_exon3_A_86	955	156
hEMX1_exon3_S_116	975	156
hEMX1_exon3_S_24	1354	160
hEMX1_exon1_A_72	1039	162
hEMX1_exon3_S_30	1111	162
hEMX1_exon1_A_78	761	164
hEMX1_exon3_A_34	877	164
hEMX1_exon3_S_84	2850	164
hEMX1_exon3_S_39	884	165
hEMX1_exon3_A_22	936	165
hEMX1_exon3_A_82	1299	165
hEMX1_exon3_A_46	1262	166
hEMX1_exon1_A_1	665	169
hEMX1_exon3_A_66	966	173
hEMX1_exon3_S_5	766	174
hEMX1_exon1_A_7	1099	175
hEMX1_exon3_S_34	1387	177
hEMX1_exon3_A_51	1799	177
hEMX1_exon3_A_3	700	181
hEMX1_exon3_S_126	2326	181
hEMX1_exon3_S_48	1129	182
hEMX1_exon3_S_35	1377	187
hEMX1_exon3_S_110	732	188
hEMX1_exon3_A_53	1133	188
hEMX1_exon3_S_97	1921	189
hEMX1_exon1_A_70	1165	192
hEMX1_exon3_S_90	1680	192
hEMX1_exon2_A_1	4107	199
hEMX1_exon3_S_125	1785	200
hEMX1_exon1_S_64	1546	205
hEMX1_exon3_S_31	1127	214
hEMX1_exon3_S_25	1106	217
hEMX1_exon3_S_107	1162	220
hEMX1_exon3_S_56	1166	221
hEMX1_exon3_S_79	1227	223
hEMX1_exon1_A_17	804	224
hEMX1_exon1_A_94	527	227
hEMX1_exon3_A_24	1536	227
hEMX1_exon3_S_55	887	231
hEMX1_exon3_A_54	1577	231
hEMX1_exon3_S_128	1755	236
hEMX1_exon3_S_78	1054	237
hEMX1_exon3_A_80	1358	238
hEMX1_exon1_A_18	1539	240
hEMX1_exon3_S_53	1035	242
hEMX1_exon3_S_73	1812	244
hEMX1_exon3_A_77	1995	248
hEMX1_exon3_S_129	1875	250
hEMX1_exon1_A_73	1128	253
hEMX1_exon3_A_52	1082	255
hEMX1_exon3_A_11	1715	258
hEMX1_exon3_S_49	1371	265
hEMX1_exon3_A_79	1306	267
hEMX1_exon1_S_65	1722	267
hEMX1_exon3_A_25	2411	268
hEMX1_exon1_A_8	1381	270
hEMX1_exon3_S_98	1413	274
hEMX1_exon3_S_127	3695	275
hEMX1_exon3_S_143	5987	281
hEMX1_exon3_A_78	1327	282
hEMX1_exon3_S_144	1611	285
hEMX1_exon3_A_57	4331	299
hEMX1_exon3_S_9	1089	301
hEMX1_exon3_S_130	2107	308
hEMX1_exon3_S_112	1968	322
hEMX1_exon3_A_35	1670	325
hEMX1_exon3_A_29	1998	337
hEMX1_exon3_A_26	2569	338
hEMX1_exon3_A_36	1574	341
hEMX1_exon3_S_65	1929	355
hEMX1_exon3_S_10	1235	359
hEMX1_exon3_S_64	2116	366
hEMX1_exon3_S_80	1993	371
hEMX1_exon3_S_86	4698	373
hEMX1_exon3_S_50	1975	393
hEMX1_exon3_S_36	1996	405
hEMX1_exon1_A_101	1581	417
hEMX1_exon3_S_6	1933	420
hEMX1_exon3_S_63	2670	438
hEMX1_exon3_A_28	1313	456
hEMX1_exon3_S_54	1215	463
hEMX1_exon3_A_58	9645	535
hEMX1_exon3_A_33	2337	537
hEMX1_exon3_A_37	3918	553
hEMX1_exon3_S_121	2539	561
hEMX1_exon3_S_88	3508	570
hEMX1_exon3_S_81	3652	582
hEMX1_exon3_S_124	4618	600
hEMX1_exon3_S_89	3490	609
hEMX1_exon3_S_62	3278	640
hEMX1_exon3_A_56	2165	705
hEMX1_exon3_S_122	3605	728
hEMX1_exon3_A_55	2336	730
hEMX1_exon3_S_82	4667	741
hEMX1_exon3_S_123	4108	758
hEMX1_exon3_S_87	16224	848
hEMX1_exon3_A_50	5070	850
hEMX1_exon3_S_7	3397	914
hEMX1_exon3_A_49	3373	1094
hEMX1_exon3_A_59	19366	1332
hEMX1_exon3_S_132	5814	1543
hEMX1_exon3_S_8	6258	1558
hEMX1_exon3_S_133	7448	2285
Note:This list of ID is arranged in the order of the No. of off-target sites
