# Supplementary material for: sgRNAcas9: A Software Package for Designing CRISPR sgRNA and Evaluating Potential Off-Target Cleavage Sites
Source: PLoS One. 2014 Jun 23;9(6):e100448. doi: 10.1371/journal.pone.0100448 (PMC4067335; doi:10.1371/journal.pone.0100448)
Supplement: Table S8 — To find POTs containing 1 or 2 mismatches. (XLS) [file pone.0100448.s008.xls]

## Sheet: Sheet1
Table S8. To find POTs containing 1 or 2 mismatches.
ID	Class	Position and number of mismatches	No.of POT
hEMX1_exon3_A_7	B	Region_III_0M	1
	C	Region_I_II_III_2M	3
hEMX1_exon3_A_21	B	Region_III_0M	1
hEMX1_exon3_S_63	C	Region_III_2M	1
	B	Region_III_0M	1
	C	Region_I_II_III_1M	1
	C	Region_I_II_III_2M	7
hEMX1_exon1_S_109	B	Region_III_0M	1
hEMX1_exon3_S_17	B	Region_III_0M	1
hEMX1_exon3_S_56	C	Region_III_1M	1
	B	Region_III_0M	1
	C	Region_I_II_III_2M	9
hEMX1_exon3_A_73	B	Region_III_0M	1
hEMX1_exon1_A_16	B	Region_III_0M	1
hEMX1_exon1_A_74	C	Region_III_2M	1
	B	Region_III_0M	1
hEMX1_exon3_S_87	B	Region_III_0M	1
	C	Region_I_II_III_2M	28
hEMX1_exon2_S_11	B	Region_III_0M	1
hEMX1_exon1_A_33	B	Region_III_0M	1
hEMX1_exon3_S_145	B	Region_III_0M	1
	C	Region_I_II_III_2M	2
hEMX1_exon3_S_51	C	Region_I_II_III_2M	1
	C	Region_III_1M	1
	B	Region_III_0M	1
hEMX1_exon1_S_113	B	Region_III_0M	1
hEMX1_exon3_S_131	C	Region_III_2M	1
	B	Region_III_0M	1
	C	Region_I_II_III_1M	1
	C	Region_I_II_III_2M	6
hEMX1_exon1_A_104	B	Region_III_0M	1
	C	Region_I_II_III_2M	2
hEMX1_exon1_S_33	B	Region_III_0M	1
hEMX1_exon1_S_116	B	Region_III_0M	1
hEMX1_exon3_A_4	B	Region_III_0M	1
hEMX1_exon3_A_100	B	Region_III_0M	1
	C	Region_I_II_III_1M	1
	C	Region_I_II_III_2M	2
hEMX1_exon3_S_89	B	Region_III_0M	1
	C	Region_I_II_III_1M	3
	C	Region_I_II_III_2M	13
hEMX1_exon1_S_95	B	Region_III_0M	1
	C	Region_I_II_III_2M	2
hEMX1_exon3_A_14	B	Region_III_0M	1
	C	Region_I_II_III_2M	2
hEMX1_exon3_A_9	B	Region_III_0M	1
hEMX1_exon3_S_90	B	Region_III_0M	1
	C	Region_I_II_III_2M	2
hEMX1_exon3_S_26	B	Region_III_0M	1
	C	Region_I_II_III_2M	5
hEMX1_exon3_A_46	B	Region_III_0M	1
	C	Region_I_II_III_2M	2
	C	Region_III_2M	2
hEMX1_exon2_S_8	B	Region_III_0M	1
	C	Region_I_II_III_1M	1
hEMX1_exon1_A_107	B	Region_III_0M	1
hEMX1_exon1_S_115	B	Region_III_0M	1
hEMX1_exon3_S_50	C	Region_III_2M	1
	C	Region_III_1M	1
	B	Region_III_0M	1
	C	Region_I_II_III_2M	4
hEMX1_exon3_S_99	B	Region_III_0M	1
	C	Region_I_II_III_2M	4
hEMX1_exon1_A_5	C	Region_I_II_III_2M	1
	B	Region_III_0M	1
hEMX1_exon1_A_28	B	Region_III_0M	1
hEMX1_exon3_S_39	C	Region_III_1M	1
	B	Region_III_0M	1
	C	Region_III_2M	2
hEMX1_exon2_S_2	B	Region_III_0M	1
hEMX1_exon1_S_63	C	Region_I_II_III_2M	1
	C	Region_III_2M	1
	B	Region_III_0M	1
hEMX1_exon1_A_70	C	Region_III_2M	1
	B	Region_III_0M	1
	C	Region_I_II_III_2M	3
hEMX1_exon3_S_71	B	Region_III_0M	1
hEMX1_exon1_S_93	B	Region_III_0M	1
hEMX1_exon3_A_84	B	Region_III_0M	1
hEMX1_exon1_A_34	B	Region_III_0M	1
hEMX1_exon3_S_47	C	Region_I_II_III_2M	1
	C	Region_III_2M	1
	B	Region_III_0M	1
hEMX1_exon3_S_23	B	Region_III_0M	1
hEMX1_exon3_A_13	C	Region_I_II_III_2M	1
	B	Region_III_0M	1
hEMX1_exon3_S_8	B	Region_III_0M	1
	C	Region_III_1M	2
	C	Region_III_2M	3
	C	Region_I_II_III_2M	27
hEMX1_exon1_A_108	C	Region_III_2M	1
	C	Region_I_II_III_2M	1
	B	Region_III_0M	1
hEMX1_exon3_A_50	B	Region_III_0M	1
	C	Region_III_2M	2
	C	Region_I_II_III_2M	6
hEMX1_exon1_A_41	B	Region_III_0M	1
hEMX1_exon1_A_62	B	Region_III_0M	1
hEMX1_exon3_S_79	C	Region_I_II_III_2M	1
	B	Region_III_0M	1
hEMX1_exon3_S_124	B	Region_III_0M	1
	C	Region_I_II_III_1M	1
	C	Region_III_2M	3
	C	Region_I_II_III_2M	11
hEMX1_exon3_S_72	B	Region_III_0M	1
	C	Region_I_II_III_2M	4
hEMX1_exon3_S_58	C	Region_I_II_III_2M	1
	B	Region_III_0M	1
hEMX1_exon3_A_54	B	Region_III_0M	1
	C	Region_I_II_III_2M	2
hEMX1_exon1_A_101	A	Region_III_0M	2
	C	Region_I_II_III_1M	12
	C	Region_I_II_III_2M	92
hEMX1_exon3_A_22	C	Region_I_II_III_2M	1
	B	Region_III_0M	1
hEMX1_exon3_S_142	B	Region_III_0M	1
	C	Region_I_II_III_2M	2
hEMX1_exon3_S_103	B	Region_III_0M	1
hEMX1_exon3_S_69	C	Region_III_2M	1
	B	Region_III_0M	1
hEMX1_exon3_S_45	B	Region_III_0M	1
	C	Region_I_II_III_2M	2
hEMX1_exon3_A_31	C	Region_III_2M	1
	B	Region_III_0M	1
	C	Region_I_II_III_2M	2
hEMX1_exon3_S_75	B	Region_III_0M	1
hEMX1_exon1_S_5	B	Region_III_0M	1
hEMX1_exon1_A_92	C	Region_I_II_III_2M	1
	B	Region_III_0M	1
hEMX1_exon2_A_10	C	Region_I_II_III_2M	1
	B	Region_III_0M	1
hEMX1_exon3_A_79	B	Region_III_0M	1
	C	Region_I_II_III_2M	6
hEMX1_exon3_S_41	C	Region_I_II_III_2M	1
	B	Region_III_0M	1
hEMX1_exon3_S_3	C	Region_I_II_III_2M	1
	B	Region_III_0M	1
	C	Region_III_2M	2
hEMX1_exon3_S_141	B	Region_III_0M	1
hEMX1_exon3_S_127	B	Region_III_0M	1
	C	Region_I_II_III_2M	13
hEMX1_exon3_S_7	B	Region_III_0M	1
	C	Region_III_1M	2
	C	Region_III_2M	4
	C	Region_I_II_III_2M	11
hEMX1_exon1_S_72	C	Region_I_II_III_2M	1
	B	Region_III_0M	1
hEMX1_exon2_A_1	B	Region_III_0M	1
	C	Region_I_II_III_2M	6
hEMX1_exon1_A_90	C	Region_I_II_III_2M	1
	B	Region_III_0M	1
hEMX1_exon2_S_3	B	Region_III_0M	1
hEMX1_exon3_S_88	B	Region_III_0M	1
	C	Region_I_II_III_2M	14
hEMX1_exon3_A_43	B	Region_III_0M	1
hEMX1_exon3_A_98	B	Region_III_0M	1
	C	Region_I_II_III_2M	2
hEMX1_exon2_S_9	B	Region_III_0M	1
	C	Region_I_II_III_1M	1
hEMX1_exon1_A_8	C	Region_III_2M	1
	C	Region_I_II_III_2M	1
	B	Region_III_0M	1
hEMX1_exon3_S_115	C	Region_III_2M	1
	B	Region_III_0M	1
hEMX1_exon1_S_40	B	Region_III_0M	1
	C	Region_I_II_III_2M	3
hEMX1_exon1_S_103	B	Region_III_0M	1
hEMX1_exon1_S_110	B	Region_III_0M	1
hEMX1_exon1_A_10	B	Region_III_0M	1
hEMX1_exon3_S_133	B	Region_III_0M	1
	C	Region_III_2M	5
	C	Region_I_II_III_2M	17
hEMX1_exon3_S_33	B	Region_III_0M	1
	C	Region_I_II_III_2M	2
hEMX1_exon1_A_114	B	Region_III_0M	1
hEMX1_exon3_S_118	B	Region_III_0M	1
	C	Region_I_II_III_2M	2
hEMX1_exon3_S_60	C	Region_III_2M	1
	B	Region_III_0M	1
	C	Region_I_II_III_2M	6
hEMX1_exon3_S_54	B	Region_III_0M	1
	C	Region_I_II_III_2M	2
	C	Region_III_2M	2
hEMX1_exon1_A_14	B	Region_III_0M	1
	C	Region_I_II_III_2M	1
	B	Region_III_0M	1
hEMX1_exon1_S_97	B	Region_III_0M	1
hEMX1_exon3_S_5	C	Region_III_2M	1
	B	Region_III_0M	1
hEMX1_exon1_S_111	B	Region_III_0M	1
hEMX1_exon1_S_19	C	Region_III_2M	1
	B	Region_III_0M	1
	C	Region_I_II_III_2M	3
hEMX1_exon3_S_138	B	Region_III_0M	1
hEMX1_exon3_S_76	B	Region_III_0M	1
hEMX1_exon1_S_77	B	Region_III_0M	1
hEMX1_exon3_S_78	C	Region_III_2M	1
	B	Region_III_0M	1
hEMX1_exon1_A_52	B	Region_III_0M	1
hEMX1_exon3_S_98	B	Region_III_0M	1
	C	Region_I_II_III_2M	7
hEMX1_exon1_A_71	B	Region_III_0M	1
hEMX1_exon1_S_114	B	Region_III_0M	1
hEMX1_exon3_S_130	B	Region_III_0M	1
	C	Region_I_II_III_2M	6
hEMX1_exon3_S_136	B	Region_III_0M	1
hEMX1_exon1_A_49	B	Region_III_0M	1
hEMX1_exon1_S_66	B	Region_III_0M	1
	C	Region_I_II_III_2M	2
hEMX1_exon3_A_26	B	Region_III_0M	1
	C	Region_I_II_III_2M	8
hEMX1_exon3_S_80	C	Region_III_2M	1
	B	Region_III_0M	1
	C	Region_I_II_III_2M	5
hEMX1_exon3_A_58	C	Region_III_2M	1
	C	Region_III_1M	1
	B	Region_III_0M	1
	C	Region_I_II_III_2M	16
hEMX1_exon3_S_22	C	Region_III_2M	1
	B	Region_III_0M	1
hEMX1_exon2_A_11	B	Region_III_0M	1
hEMX1_exon2_A_15	B	Region_III_0M	1
hEMX1_exon3_A_85	B	Region_III_0M	1
	C	Region_I_II_III_2M	2
hEMX1_exon3_A_87	B	Region_III_0M	1
	C	Region_I_II_III_2M	2
hEMX1_exon3_A_59	B	Region_III_0M	1
	C	Region_I_II_III_2M	39
hEMX1_exon3_A_49	B	Region_III_0M	1
	C	Region_I_II_III_2M	7
hEMX1_exon1_S_112	B	Region_III_0M	1
hEMX1_exon3_S_101	C	Region_I_II_III_2M	1
	B	Region_III_0M	1
hEMX1_exon3_A_47	B	Region_III_0M	1
hEMX1_exon2_A_16	B	Region_III_0M	1
	C	Region_I_II_III_2M	2
hEMX1_exon3_A_68	C	Region_III_2M	1
	B	Region_III_0M	1
	C	Region_I_II_III_2M	2
hEMX1_exon1_S_20	B	Region_III_0M	1
	C	Region_I_II_III_2M	5
hEMX1_exon3_A_89	B	Region_III_0M	1
	C	Region_I_II_III_2M	3
hEMX1_exon1_A_63	B	Region_III_0M	1
hEMX1_exon3_A_28	B	Region_III_0M	1
	C	Region_I_II_III_2M	5
hEMX1_exon1_A_25	B	Region_III_0M	1
hEMX1_exon3_A_67	B	Region_III_0M	1
	C	Region_I_II_III_2M	2
hEMX1_exon3_S_59	B	Region_III_0M	1
hEMX1_exon3_A_65	B	Region_III_0M	1
	C	Region_I_II_III_2M	4
hEMX1_exon1_S_74	B	Region_III_0M	1
hEMX1_exon3_S_82	C	Region_III_2M	1
	B	Region_III_0M	1
	C	Region_I_II_III_2M	12
hEMX1_exon2_A_7	B	Region_III_0M	1
hEMX1_exon2_A_4	C	Region_I_II_III_2M	1
	B	Region_III_0M	1
hEMX1_exon3_S_53	C	Region_III_2M	1
	B	Region_III_0M	1
	C	Region_I_II_III_2M	2
hEMX1_exon1_A_66	C	Region_I_II_III_2M	1
	B	Region_III_0M	1
hEMX1_exon3_A_11	C	Region_III_2M	1
	B	Region_III_0M	1
	C	Region_I_II_III_2M	3
hEMX1_exon3_S_27	B	Region_III_0M	1
	C	Region_I_II_III_2M	2
hEMX1_exon3_S_134	B	Region_III_0M	1
	C	Region_I_II_III_2M	3
hEMX1_exon1_S_6	B	Region_III_0M	1
hEMX1_exon1_A_60	B	Region_III_0M	1
hEMX1_exon1_S_102	B	Region_III_0M	1
hEMX1_exon1_S_4	C	Region_III_2M	1
	B	Region_III_0M	1
	C	Region_I_II_III_1M	1
hEMX1_exon3_A_19	B	Region_III_0M	1
hEMX1_exon1_A_31	C	Region_I_II_III_2M	1
	B	Region_III_0M	1
hEMX1_exon3_S_68	B	Region_III_0M	1
hEMX1_exon3_S_97	C	Region_I_II_III_2M	1
	B	Region_III_0M	1
hEMX1_exon1_S_65	B	Region_III_0M	1
	C	Region_I_II_III_1M	1
	C	Region_I_II_III_2M	7
hEMX1_exon3_S_114	B	Region_III_0M	1
hEMX1_exon3_S_117	C	Region_III_1M	1
	B	Region_III_0M	1
	C	Region_I_II_III_2M	3
hEMX1_exon3_S_37	B	Region_III_0M	1
	C	Region_I_II_III_2M	3
hEMX1_exon3_A_70	B	Region_III_0M	1
	C	Region_I_II_III_2M	2
hEMX1_exon3_A_2	C	Region_III_2M	1
	B	Region_III_0M	1
	C	Region_I_II_III_2M	3
hEMX1_exon3_S_18	B	Region_III_0M	1
hEMX1_exon2_A_17	B	Region_III_0M	1
	C	Region_I_II_III_2M	2
hEMX1_exon3_S_52	B	Region_III_0M	1
hEMX1_exon1_A_1	C	Region_I_II_III_2M	1
	B	Region_III_0M	1
hEMX1_exon1_A_106	B	Region_III_0M	1
hEMX1_exon3_S_35	B	Region_III_0M	1
	C	Region_I_II_III_1M	1
	C	Region_I_II_III_2M	4
hEMX1_exon1_S_119	B	Region_III_0M	1
	C	Region_I_II_III_2M	4
hEMX1_exon3_A_91	B	Region_III_0M	1
hEMX1_exon3_A_8	C	Region_I_II_III_2M	1
	B	Region_III_0M	1
hEMX1_exon2_S_7	C	Region_I_II_III_2M	1
	B	Region_III_0M	1
hEMX1_exon1_A_11	B	Region_III_0M	1
	C	Region_I_II_III_2M	2
hEMX1_exon3_A_36	C	Region_III_2M	1
	C	Region_III_1M	1
	B	Region_III_0M	1
	C	Region_I_II_III_2M	4
hEMX1_exon3_A_72	C	Region_I_II_III_2M	1
	B	Region_III_0M	1
hEMX1_exon3_S_64	B	Region_III_0M	1
	C	Region_III_2M	2
	C	Region_I_II_III_2M	8
hEMX1_exon1_A_78	B	Region_III_0M	1
	C	Region_I_II_III_2M	2
hEMX1_exon3_S_100	C	Region_I_II_III_2M	1
	C	Region_III_2M	1
	B	Region_III_0M	1
hEMX1_exon3_S_113	B	Region_III_0M	1
hEMX1_exon3_S_21	B	Region_III_0M	1
hEMX1_exon3_A_74	B	Region_III_0M	1
hEMX1_exon3_S_65	C	Region_III_2M	1
	C	Region_III_1M	1
	B	Region_III_0M	1
	C	Region_I_II_III_2M	3
hEMX1_exon1_S_80	C	Region_I_II_III_2M	1
	B	Region_III_0M	1
hEMX1_exon1_A_72	C	Region_I_II_III_2M	1
	B	Region_III_0M	1
hEMX1_exon1_S_28	B	Region_III_0M	1
hEMX1_exon1_A_18	C	Region_III_2M	1
	B	Region_III_0M	1
	C	Region_I_II_III_2M	4
hEMX1_exon1_A_27	B	Region_III_0M	1
hEMX1_exon1_A_6	C	Region_III_2M	1
	B	Region_III_0M	1
	C	Region_I_II_III_2M	2
hEMX1_exon3_A_99	C	Region_I_II_III_2M	1
	B	Region_III_0M	1
hEMX1_exon3_A_3	B	Region_III_0M	1
	C	Region_I_II_III_2M	2
hEMX1_exon3_S_31	C	Region_III_2M	1
	B	Region_III_0M	1
	C	Region_I_II_III_2M	5
hEMX1_exon3_S_91	B	Region_III_0M	1
	C	Region_I_II_III_2M	7
hEMX1_exon2_S_4	B	Region_III_0M	1
hEMX1_exon3_S_61	B	Region_III_0M	1
	C	Region_I_II_III_2M	4
hEMX1_exon3_S_73	C	Region_III_1M	1
	B	Region_III_0M	1
	C	Region_I_II_III_1M	1
	C	Region_I_II_III_2M	4
hEMX1_exon3_S_38	C	Region_I_II_III_2M	1
	B	Region_III_0M	1
hEMX1_exon3_S_139	B	Region_III_0M	1
	C	Region_I_II_III_2M	4
hEMX1_exon3_S_102	C	Region_I_II_III_2M	1
	B	Region_III_0M	1
	C	Region_I_II_III_1M	1
hEMX1_exon1_A_4	B	Region_III_0M	1
hEMX1_exon3_A_76	C	Region_I_II_III_2M	1
	B	Region_III_0M	1
	C	Region_I_II_III_1M	1
hEMX1_exon1_S_32	B	Region_III_0M	1
hEMX1_exon3_S_1	C	Region_III_1M	1
	C	Region_I_II_III_2M	2
	A	Region_III_0M	2
	C	Region_III_2M	4
hEMX1_exon3_A_75	C	Region_I_II_III_2M	1
	B	Region_III_0M	1
hEMX1_exon1_A_55	B	Region_III_0M	1
	C	Region_I_II_III_2M	2
hEMX1_exon3_A_53	C	Region_I_II_III_2M	1
	B	Region_III_0M	1
hEMX1_exon3_A_92	B	Region_III_0M	1
hEMX1_exon2_A_8	B	Region_III_0M	1
hEMX1_exon3_S_109	C	Region_I_II_III_2M	1
	B	Region_III_0M	1
hEMX1_exon1_A_53	B	Region_III_0M	1
hEMX1_exon3_A_10	B	Region_III_0M	1
hEMX1_exon3_S_9	B	Region_III_0M	1
hEMX1_exon3_S_121	C	Region_III_2M	1
	B	Region_III_0M	1
	C	Region_I_II_III_2M	4
hEMX1_exon1_A_69	B	Region_III_0M	1
	C	Region_I_II_III_2M	2
hEMX1_exon3_A_15	C	Region_III_2M	1
	B	Region_III_0M	1
hEMX1_exon1_S_117	B	Region_III_0M	1
hEMX1_exon3_A_33	B	Region_III_0M	1
	C	Region_I_II_III_2M	2
hEMX1_exon1_A_73	C	Region_III_2M	1
	B	Region_III_0M	1
	C	Region_I_II_III_2M	3
hEMX1_exon1_A_32	B	Region_III_0M	1
hEMX1_exon3_S_143	C	Region_I_II_III_2M	1
	B	Region_III_0M	1
hEMX1_exon1_A_110	B	Region_III_0M	1
hEMX1_exon3_S_43	B	Region_III_0M	1
hEMX1_exon3_S_122	B	Region_III_0M	1
	C	Region_I_II_III_2M	12
hEMX1_exon2_S_6	C	Region_I_II_III_2M	1
	B	Region_III_0M	1
	C	Region_III_1M	1
	B	Region_III_0M	1
	C	Region_III_2M	2
	C	Region_I_II_III_2M	6
hEMX1_exon3_A_90	C	Region_I_II_III_2M	1
	B	Region_III_0M	1
hEMX1_exon3_A_83	B	Region_III_0M	1
hEMX1_exon1_A_48	B	Region_III_0M	1
hEMX1_exon3_A_27	B	Region_III_0M	1
hEMX1_exon1_A_30	C	Region_I_II_III_2M	1
	B	Region_III_0M	1
hEMX1_exon3_A_35	C	Region_I_II_III_2M	1
	B	Region_III_0M	1
hEMX1_exon3_A_41	C	Region_I_II_III_2M	1
	B	Region_III_0M	1
hEMX1_exon1_S_120	C	Region_I_II_III_2M	1
	B	Region_III_0M	1
hEMX1_exon3_S_108	C	Region_I_II_III_2M	1
	B	Region_III_0M	1
hEMX1_exon3_S_132	B	Region_III_0M	1
	C	Region_III_2M	3
	C	Region_I_II_III_2M	10
hEMX1_exon1_A_17	C	Region_III_2M	1
	B	Region_III_0M	1
hEMX1_exon2_A_3	B	Region_III_0M	1
hEMX1_exon1_A_68	C	Region_I_II_III_2M	1
	B	Region_III_0M	1
hEMX1_exon1_S_29	B	Region_III_0M	1
hEMX1_exon3_A_44	B	Region_III_0M	1
hEMX1_exon3_S_70	C	Region_I_II_III_2M	1
	B	Region_III_0M	1
hEMX1_exon1_A_23	B	Region_III_0M	1
hEMX1_exon3_S_123	B	Region_III_0M	1
	C	Region_I_II_III_1M	2
	C	Region_I_II_III_2M	11
hEMX1_exon3_S_20	B	Region_III_0M	1
hEMX1_exon3_A_77	B	Region_III_0M	1
	C	Region_I_II_III_2M	5
hEMX1_exon3_A_51	C	Region_III_2M	1
	B	Region_III_0M	1
	C	Region_I_II_III_2M	4
hEMX1_exon3_A_48	C	Region_I_II_III_2M	1
	B	Region_III_0M	1
hEMX1_exon3_A_95	B	Region_III_0M	1
hEMX1_exon1_S_121	B	Region_III_0M	1
hEMX1_exon3_S_126	C	Region_III_2M	1
	B	Region_III_0M	1
	C	Region_I_II_III_2M	3
hEMX1_exon1_A_9	B	Region_III_0M	1
	C	Region_I_II_III_2M	3
	B	Region_III_0M	1
hEMX1_exon3_A_6	C	Region_I_II_III_2M	3
hEMX1_exon3_A_94	B	Region_III_0M	1
hEMX1_exon3_A_81	B	Region_III_0M	1
	C	Region_I_II_III_2M	2
hEMX1_exon2_S_5	C	Region_I_II_III_2M	1
	B	Region_III_0M	1
hEMX1_exon3_S_128	B	Region_III_0M	1
	C	Region_I_II_III_1M	1
	C	Region_III_2M	2
	C	Region_I_II_III_2M	3
hEMX1_exon3_S_67	C	Region_I_II_III_2M	1
	B	Region_III_0M	1
hEMX1_exon2_A_13	B	Region_III_0M	1
hEMX1_exon1_A_3	B	Region_III_0M	1
hEMX1_exon3_A_20	C	Region_I_II_III_2M	1
	B	Region_III_0M	1
hEMX1_exon3_S_119	C	Region_I_II_III_2M	1
	B	Region_III_0M	1
	C	Region_I_II_III_1M	1
hEMX1_exon3_A_42	C	Region_III_2M	1
	B	Region_III_0M	1
hEMX1_exon3_A_52	C	Region_III_2M	1
	C	Region_III_1M	1
	B	Region_III_0M	1
	C	Region_I_II_III_2M	2
hEMX1_exon1_S_76	B	Region_III_0M	1
hEMX1_exon1_A_94	C	Region_I_II_III_2M	1
	B	Region_III_0M	1
hEMX1_exon1_A_105	B	Region_III_0M	1
hEMX1_exon3_S_74	B	Region_III_0M	1
hEMX1_exon3_S_32	C	Region_III_2M	1
	B	Region_III_0M	1
	C	Region_I_II_III_2M	2
hEMX1_exon1_A_40	B	Region_III_0M	1
	C	Region_I_II_III_2M	2
hEMX1_exon3_A_32	C	Region_I_II_III_2M	1
	B	Region_III_0M	1
hEMX1_exon3_S_105	C	Region_I_II_III_2M	1
	B	Region_III_0M	1
hEMX1_exon1_S_68	B	Region_III_0M	1
hEMX1_exon3_S_24	B	Region_III_0M	1
	C	Region_I_II_III_2M	2
hEMX1_exon3_S_110	B	Region_III_0M	1
	C	Region_I_II_III_2M	2
hEMX1_exon3_S_40	C	Region_I_II_III_2M	1
	B	Region_III_0M	1
hEMX1_exon1_S_79	B	Region_III_0M	1
	C	Region_I_II_III_2M	2
hEMX1_exon2_A_5	B	Region_III_0M	1
	C	Region_I_II_III_2M	7
hEMX1_exon1_A_88	B	Region_III_0M	1
	C	Region_I_II_III_2M	7
hEMX1_exon3_S_62	C	Region_III_2M	1
	B	Region_III_0M	1
	C	Region_I_II_III_2M	15
hEMX1_exon3_A_71	B	Region_III_0M	1
hEMX1_exon3_S_48	C	Region_III_2M	1
	C	Region_I_II_III_2M	1
	B	Region_III_0M	1
hEMX1_exon2_A_12	B	Region_III_0M	1
hEMX1_exon2_S_1	B	Region_III_0M	1
	C	Region_III_2M	2
	C	Region_I_II_III_2M	3
hEMX1_exon2_A_2	B	Region_III_0M	1
hEMX1_exon3_A_23	C	Region_III_2M	1
	B	Region_III_0M	1
	C	Region_I_II_III_2M	2
hEMX1_exon1_A_15	B	Region_III_0M	1
hEMX1_exon3_A_57	B	Region_III_0M	1
	C	Region_III_2M	2
	C	Region_I_II_III_2M	16
hEMX1_exon3_A_66	C	Region_III_2M	1
	B	Region_III_0M	1
hEMX1_exon3_S_86	C	Region_III_1M	1
	B	Region_III_0M	1
	C	Region_I_II_III_1M	2
	C	Region_I_II_III_2M	8
hEMX1_exon1_A_26	B	Region_III_0M	1
hEMX1_exon3_S_25	B	Region_III_0M	1
	C	Region_I_II_III_2M	5
hEMX1_exon3_S_140	C	Region_I_II_III_2M	1
	B	Region_III_0M	1
hEMX1_exon1_A_47	B	Region_III_0M	1
hEMX1_exon3_A_56	C	Region_III_1M	1
	B	Region_III_0M	1
	C	Region_I_II_III_1M	1
	C	Region_III_2M	5
	C	Region_I_II_III_2M	15
hEMX1_exon1_A_12	C	Region_I_II_III_2M	1
	B	Region_III_0M	1
hEMX1_exon3_S_104	B	Region_III_0M	1
hEMX1_exon3_A_1	B	Region_III_0M	1
	C	Region_I_II_III_2M	2
hEMX1_exon1_S_67	B	Region_III_0M	1
hEMX1_exon3_A_30	B	Region_III_0M	1
hEMX1_exon1_S_98	C	Region_III_2M	1
	B	Region_III_0M	1
hEMX1_exon3_S_66	B	Region_III_0M	1
	C	Region_III_2M	2
	C	Region_I_II_III_2M	2
hEMX1_exon1_S_22	C	Region_I_II_III_2M	1
	B	Region_III_0M	1
hEMX1_exon1_A_51	C	Region_I_II_III_2M	1
	B	Region_III_0M	1
hEMX1_exon3_A_29	C	Region_I_II_III_2M	1
	B	Region_III_0M	1
hEMX1_exon3_S_55	C	Region_III_2M	1
	B	Region_III_0M	1
	C	Region_I_II_III_2M	11
hEMX1_exon1_A_29	C	Region_I_II_III_2M	1
	B	Region_III_0M	1
hEMX1_exon1_A_2	B	Region_III_0M	1
hEMX1_exon1_S_78	B	Region_III_0M	1
	C	Region_I_II_III_2M	2
	C	Region_III_2M	2
hEMX1_exon3_S_11	C	Region_I_II_III_2M	1
	B	Region_III_0M	1
hEMX1_exon1_S_30	B	Region_III_0M	1
hEMX1_exon1_S_75	B	Region_III_0M	1
hEMX1_exon3_S_107	C	Region_I_II_III_2M	1
	B	Region_III_0M	1
hEMX1_exon2_A_9	C	Region_I_II_III_2M	1
	B	Region_III_0M	1
hEMX1_exon1_A_116	B	Region_III_0M	1
	C	Region_I_II_III_2M	2
hEMX1_exon3_A_17	B	Region_III_0M	1
	C	Region_I_II_III_2M	2
hEMX1_exon3_S_42	B	Region_III_0M	1
hEMX1_exon2_S_10	C	Region_I_II_III_2M	1
	B	Region_III_0M	1
hEMX1_exon1_A_13	B	Region_III_0M	1
hEMX1_exon3_A_37	C	Region_III_1M	1
	B	Region_III_0M	1
	C	Region_III_2M	4
	C	Region_I_II_III_2M	9
hEMX1_exon1_S_94	C	Region_III_2M	1
	B	Region_III_0M	1
hEMX1_exon3_S_12	C	Region_I_II_III_2M	1
	B	Region_III_0M	1
hEMX1_exon3_S_85	C	Region_III_2M	1
	B	Region_III_0M	1
	C	Region_I_II_III_1M	1
	C	Region_I_II_III_2M	2
hEMX1_exon3_A_12	C	Region_I_II_III_2M	1
	B	Region_III_0M	1
hEMX1_exon3_A_88	B	Region_III_0M	1
hEMX1_exon3_S_2	C	Region_III_2M	2
	A	Region_III_0M	2
	C	Region_I_II_III_1M	3
	C	Region_I_II_III_2M	13
hEMX1_exon3_A_45	C	Region_I_II_III_2M	1
	B	Region_III_0M	1
hEMX1_exon3_S_77	B	Region_III_0M	1
hEMX1_exon3_S_135	C	Region_I_II_III_2M	1
	B	Region_III_0M	1
hEMX1_exon3_S_144	C	Region_III_2M	1
	B	Region_III_0M	1
	C	Region_I_II_III_2M	7
hEMX1_exon3_A_5	C	Region_I_II_III_2M	1
	C	Region_III_2M	1
	B	Region_III_0M	1
hEMX1_exon2_A_6	B	Region_III_0M	1
	C	Region_I_II_III_2M	3
hEMX1_exon1_A_115	B	Region_III_0M	1
hEMX1_exon1_S_34	B	Region_III_0M	1
hEMX1_exon1_S_41	B	Region_III_0M	1
hEMX1_exon3_S_106	C	Region_I_II_III_2M	1
	C	Region_III_2M	1
	B	Region_III_0M	1
hEMX1_exon3_S_34	B	Region_III_0M	1
	C	Region_I_II_III_2M	4
hEMX1_exon1_A_67	B	Region_III_0M	1
hEMX1_exon3_S_16	B	Region_III_0M	1
hEMX1_exon1_S_99	B	Region_III_0M	1
hEMX1_exon3_S_28	C	Region_I_II_III_2M	1
	B	Region_III_0M	1
hEMX1_exon3_S_10	C	Region_I_II_III_2M	1
	B	Region_III_0M	1
	C	Region_III_2M	2
hEMX1_exon3_A_16	B	Region_III_0M	1
hEMX1_exon3_S_116	C	Region_III_2M	1
	B	Region_III_0M	1
	C	Region_I_II_III_2M	5
hEMX1_exon1_A_93	B	Region_III_0M	1
	C	Region_I_II_III_2M	2
hEMX1_exon1_A_59	C	Region_III_2M	1
	C	Region_I_II_III_2M	1
	B	Region_III_0M	1
hEMX1_exon3_S_30	C	Region_III_1M	1
	B	Region_III_0M	1
	C	Region_I_II_III_2M	3
hEMX1_exon3_A_96	B	Region_III_0M	1
hEMX1_exon3_A_78	B	Region_III_0M	1
	C	Region_I_II_III_2M	2
hEMX1_exon3_S_112	B	Region_III_0M	1
	C	Region_I_II_III_2M	5
hEMX1_exon3_S_19	B	Region_III_0M	1
hEMX1_exon3_S_29	C	Region_I_II_III_2M	1
	B	Region_III_0M	1
hEMX1_exon3_S_44	B	Region_III_0M	1
hEMX1_exon3_S_15	B	Region_III_0M	1
hEMX1_exon3_A_55	B	Region_III_0M	1
	C	Region_I_II_III_2M	2
	C	Region_III_2M	2
hEMX1_exon1_A_61	B	Region_III_0M	1
hEMX1_exon1_A_109	B	Region_III_0M	1
hEMX1_exon1_S_39	B	Region_III_0M	1
	C	Region_I_II_III_2M	2
hEMX1_exon1_A_50	C	Region_III_2M	1
	B	Region_III_0M	1
hEMX1_exon3_S_4	B	Region_III_0M	1
	C	Region_I_II_III_2M	2
hEMX1_exon1_S_64	B	Region_III_0M	1
	C	Region_I_II_III_2M	3
hEMX1_exon1_A_65	B	Region_III_0M	1
hEMX1_exon1_A_24	B	Region_III_0M	1
hEMX1_exon3_S_46	C	Region_I_II_III_2M	1
	B	Region_III_0M	1
hEMX1_exon3_S_84	B	Region_III_0M	1
	C	Region_I_II_III_2M	5
hEMX1_exon1_A_89	B	Region_III_0M	1
	C	Region_I_II_III_2M	2
hEMX1_exon3_A_86	B	Region_III_0M	1
hEMX1_exon3_S_36	B	Region_III_0M	1
	C	Region_I_II_III_2M	4
hEMX1_exon3_A_25	C	Region_III_2M	1
	B	Region_III_0M	1
	C	Region_I_II_III_2M	3
hEMX1_exon1_S_73	B	Region_III_0M	1
hEMX1_exon1_S_18	B	Region_III_0M	1
	C	Region_I_II_III_2M	2
hEMX1_exon1_S_31	B	Region_III_0M	1
hEMX1_exon3_S_137	B	Region_III_0M	1
hEMX1_exon3_S_81	B	Region_III_0M	1
	C	Region_I_II_III_1M	1
	C	Region_I_II_III_2M	11
hEMX1_exon3_S_120	C	Region_III_1M	1
	B	Region_III_0M	1
hEMX1_exon3_S_13	B	Region_III_0M	1
hEMX1_exon3_S_125	B	Region_III_0M	1
	C	Region_I_II_III_2M	2
hEMX1_exon3_A_82	B	Region_III_0M	1
	C	Region_I_II_III_2M	3
hEMX1_exon3_S_49	B	Region_III_0M	1
	C	Region_I_II_III_2M	3
hEMX1_exon3_A_24	B	Region_III_0M	1
hEMX1_exon3_A_80	B	Region_III_0M	1
	C	Region_I_II_III_2M	2
hEMX1_exon3_S_14	C	Region_III_2M	1
	B	Region_III_0M	1
hEMX1_exon3_A_93	B	Region_III_0M	1
hEMX1_exon3_S_129	C	Region_I_II_III_2M	1
	B	Region_III_0M	1
hEMX1_exon1_A_7	C	Region_I_II_III_2M	1
	B	Region_III_0M	1
	C	Region_III_2M	2
hEMX1_exon1_S_122	C	Region_I_II_III_2M	1
	B	Region_III_0M	1
hEMX1_exon3_A_69	B	Region_III_0M	1
hEMX1_exon3_A_18	B	Region_III_0M	1
hEMX1_exon3_A_34	B	Region_III_0M	1
hEMX1_exon3_A_97	B	Region_III_0M	1
hEMX1_exon3_S_111	B	Region_III_0M	1
Note: Class A, more than one sites perfect match to genome(off-target);Class B, only one site perfect match to genome(on-target);Class C, off-target sites with containing 1 or 2 mismatched bases.
