# Supplementary material for: sgRNAcas9: A Software Package for Designing CRISPR sgRNA and Evaluating Potential Off-Target Cleavage Sites
Source: PLoS One. 2014 Jun 23;9(6):e100448. doi: 10.1371/journal.pone.0100448 (PMC4067335; doi:10.1371/journal.pone.0100448)
Supplement: Table S9 — To select candidate CRISPR target sites not containing 1 or 2 mismatches. (XLS) [file pone.0100448.s009.xls]

## Sheet: Sheet1
Table S9. To select candidate CRISPR target sites not containing 1 or 2 mismatches.
ID_POT	Position and number of mismatches	No.of POT	Total
hEMX1_exon3_A_21.POT	Region_III_5M	2	71
	Region_III_4M	1
	Region_II_III_5M	30
	Region_II_III_4M	23
	Region_I_II_III_3M	15
hEMX1_exon1_S_109.POT	Region_I_II_III_3M	1	4
	Region_II_III_4M	1
	Region_II_III_5M	2
hEMX1_exon3_S_17.POT	Region_III_5M	1	80
	Region_III_3M	1
	Region_III_4M	4
	Region_I_II_III_3M	11
	Region_II_III_4M	20
	Region_II_III_5M	43
hEMX1_exon3_A_73.POT	Region_III_5M	1	120
	Region_III_3M	1
	Region_III_4M	4
	Region_I_II_III_3M	14
	Region_II_III_4M	47
	Region_II_III_5M	53
hEMX1_exon1_A_16.POT	Region_III_4M	4	110
	Region_I_II_III_3M	9
	Region_II_III_5M	12
	Region_II_III_4M	85
hEMX1_exon2_S_11.POT	Region_III_3M	1	84
	Region_III_4M	8
	Region_I_II_III_3M	12
	Region_II_III_5M	12
	Region_II_III_4M	51
hEMX1_exon1_A_33.POT	Region_II_III_4M	6	23
	Region_I_II_III_3M	8
	Region_II_III_5M	9
hEMX1_exon1_S_113.POT	Region_III_4M	1	51
	Region_I_II_III_3M	2
	Region_II_III_4M	10
	Region_II_III_5M	38
hEMX1_exon1_S_33.POT	Region_II_III_4M	7	28
	Region_I_II_III_3M	8
	Region_II_III_5M	13
hEMX1_exon1_S_116.POT	Region_III_5M	1	86
	Region_III_4M	4
	Region_I_II_III_3M	12
	Region_II_III_5M	24
	Region_II_III_4M	45
hEMX1_exon3_A_4.POT	Region_III_3M	2	46
	Region_III_4M	4
	Region_III_5M	4
	Region_I_II_III_3M	10
	Region_II_III_4M	26
hEMX1_exon3_A_4.POT	Region_II_III_5M	62	69
	Region_III_5M	1
	Region_I_II_III_3M	2
	Region_II_III_4M	2
	Region_II_III_5M	2
hEMX1_exon1_A_107.POT	Region_II_III_4M	6	27
	Region_I_II_III_3M	8
	Region_II_III_5M	13
hEMX1_exon1_S_115.POT	Region_II_III_5M	5	46
	Region_I_II_III_3M	13
	Region_II_III_4M	28
hEMX1_exon1_A_28.POT	Region_III_3M	2	49
	Region_I_II_III_3M	7
	Region_II_III_4M	12
	Region_II_III_5M	28
hEMX1_exon2_S_2.POT	Region_I_II_III_3M	1	27
	Region_III_3M	1
	Region_II_III_5M	5
	Region_II_III_4M	20
hEMX1_exon3_S_71.POT	Region_III_3M	1	116
	Region_III_4M	7
	Region_III_5M	11
	Region_I_II_III_3M	18
	Region_II_III_4M	33
	Region_II_III_5M	46
hEMX1_exon1_S_93.POT	Region_III_3M	4	114
	Region_III_4M	6
	Region_III_5M	9
	Region_I_II_III_3M	17
	Region_II_III_4M	29
	Region_II_III_5M	49
hEMX1_exon3_A_84.POT	Region_III_4M	1	46
	Region_III_3M	2
	Region_II_III_4M	13
	Region_I_II_III_3M	14
	Region_II_III_5M	16
hEMX1_exon1_A_34.POT	Region_III_4M	1	14
	Region_II_III_5M	5
	Region_II_III_4M	8
hEMX1_exon3_S_23.POT	Region_III_4M	1	25
	Region_III_3M	1
	Region_III_5M	2
	Region_II_III_5M	6
	Region_II_III_4M	7
	Region_I_II_III_3M	8
hEMX1_exon1_A_41.POT	Region_I_II_III_3M	7	28
	Region_II_III_5M	10
	Region_II_III_4M	11
hEMX1_exon1_A_62.POT	Region_I_II_III_3M	1	6
	Region_II_III_4M	2
	Region_II_III_5M	3
hEMX1_exon3_S_103.POT	Region_III_5M	1	53
	Region_III_4M	3
	Region_II_III_5M	14
	Region_II_III_4M	16
	Region_I_II_III_3M	19
hEMX1_exon3_S_75.POT	Region_I_II_III_3M	2	7
	Region_II_III_5M	2
	Region_II_III_4M	3
hEMX1_exon1_S_5.POT	Region_I_II_III_3M	1	10
	Region_III_4M	1
	Region_III_5M	1
	Region_II_III_4M	2
	Region_II_III_5M	5
hEMX1_exon3_S_141.POT	Region_III_5M	2	26
	Region_III_4M	3
	Region_I_II_III_3M	6
	Region_II_III_5M	6
	Region_II_III_4M	9
hEMX1_exon2_S_3.POT	Region_II_III_5M	1	13
	Region_III_4M	2
	Region_I_II_III_3M	5
	Region_II_III_4M	5
hEMX1_exon3_A_43.POT	Region_III_5M	1	128
	Region_III_4M	9
	Region_I_II_III_3M	18
	Region_II_III_4M	47
	Region_II_III_5M	53
hEMX1_exon1_S_103.POT	Region_III_4M	2	20
	Region_II_III_4M	5
	Region_II_III_5M	5
	Region_I_II_III_3M	8
hEMX1_exon1_S_110.POT	Region_II_III_4M	2	2
hEMX1_exon1_A_10.POT	Region_III_4M	1	37
	Region_III_5M	2
	Region_II_III_4M	7
	Region_I_II_III_3M	10
	Region_II_III_5M	17
hEMX1_exon1_A_114.POT	Region_I_II_III_3M	1	2
	Region_II_III_5M	1
hEMX1_exon1_A_14.POT	Region_III_4M	3	41
	Region_I_II_III_3M	7
	Region_II_III_4M	14
	Region_II_III_5M	17
hEMX1_exon1_S_97.POT	Region_II_III_4M	3	14
	Region_II_III_5M	4
	Region_I_II_III_3M	7
hEMX1_exon1_S_111.POT	Region_I_II_III_3M	2	25
	Region_II_III_4M	11
	Region_II_III_5M	12
hEMX1_exon3_S_138.POT	Region_I_II_III_3M	3	46
	Region_III_5M	4
	Region_II_III_4M	16
	Region_II_III_5M	23
hEMX1_exon3_S_76.POT	Region_I_II_III_3M	1	100
	Region_III_4M	2
	Region_III_5M	2
	Region_II_III_4M	27
	Region_II_III_5M	68
hEMX1_exon1_S_77.POT	Region_III_4M	2	156
	Region_III_5M	2
	Region_I_II_III_3M	23
	Region_II_III_5M	39
	Region_II_III_4M	90
hEMX1_exon1_A_52.POT	Region_I_II_III_3M	7	36
	Region_II_III_5M	14
	Region_II_III_4M	15
hEMX1_exon1_A_71.POT	Region_III_3M	1	63
	Region_III_5M	2
	Region_III_4M	3
	Region_II_III_4M	10
	Region_I_II_III_3M	22
	Region_II_III_5M	25
hEMX1_exon1_S_114.POT	Region_III_5M	1	73
	Region_I_II_III_3M	4
	Region_II_III_4M	20
	Region_II_III_5M	48
hEMX1_exon3_S_136.POT	Region_I_II_III_3M	1	6
	Region_II_III_4M	2
	Region_II_III_5M	3
hEMX1_exon1_A_49.POT	Region_III_4M	1	19
	Region_III_3M	1
	Region_I_II_III_3M	3
	Region_II_III_5M	5
	Region_II_III_4M	9
hEMX1_exon2_A_11.POT	Region_II_III_4M	1	3
	Region_II_III_5M	1
	Region_III_3M	1
hEMX1_exon2_A_15.POT	Region_III_4M	1	40
	Region_II_III_4M	7
	Region_I_II_III_3M	15
	Region_II_III_5M	17
hEMX1_exon1_S_112.POT	Region_III_4M	1	19
	Region_III_3M	1
	Region_II_III_4M	4
	Region_II_III_5M	5
	Region_I_II_III_3M	8
hEMX1_exon3_A_47.POT	Region_III_5M	2	49
	Region_I_II_III_3M	13
	Region_II_III_4M	14
	Region_II_III_5M	20
hEMX1_exon1_A_63.POT	Region_III_4M	1	11
	Region_I_II_III_3M	2
	Region_II_III_4M	2
	Region_II_III_5M	6
hEMX1_exon1_A_25.POT	Region_II_III_5M	5	18
	Region_II_III_4M	6
	Region_I_II_III_3M	7
hEMX1_exon3_S_59.POT	Region_III_5M	1	66
	Region_III_3M	3
	Region_III_4M	7
	Region_I_II_III_3M	16
	Region_II_III_4M	18
	Region_II_III_5M	21
hEMX1_exon1_S_74.POT	Region_III_5M	1	20
	Region_III_4M	3
	Region_I_II_III_3M	4
	Region_II_III_5M	5
	Region_II_III_4M	7
hEMX1_exon2_A_7.POT	Region_II_III_5M	13	70
	Region_II_III_4M	17
	Region_I_II_III_3M	40
hEMX1_exon1_S_6.POT	Region_I_II_III_3M	3	18
	Region_II_III_4M	5
	Region_II_III_5M	10
hEMX1_exon1_A_60.POT	Region_III_3M	1	44
	Region_II_III_4M	10
	Region_II_III_5M	13
	Region_I_II_III_3M	20
hEMX1_exon1_S_102.POT	Region_I_II_III_3M	1	18
	Region_III_4M	1
	Region_III_3M	2
	Region_II_III_5M	6
	Region_II_III_4M	8
hEMX1_exon3_A_19.POT	Region_III_5M	2	91
	Region_III_4M	8
	Region_I_II_III_3M	11
	Region_II_III_4M	22
	Region_II_III_5M	48
hEMX1_exon3_S_68.POT	Region_I_II_III_3M	1	52
	Region_III_5M	3
	Region_II_III_4M	15
	Region_II_III_5M	33
hEMX1_exon3_S_114.POT	Region_III_4M	1	42
	Region_III_5M	1
	Region_II_III_4M	10
	Region_II_III_5M	14
	Region_I_II_III_3M	16
hEMX1_exon3_S_18.POT	Region_III_4M	1	28
	Region_I_II_III_3M	7
	Region_II_III_4M	9
	Region_II_III_5M	11
hEMX1_exon3_S_52.POT	Region_III_5M	2	86
	Region_III_3M	4
	Region_I_II_III_3M	9
	Region_III_4M	13
	Region_II_III_5M	14
	Region_II_III_4M	44
hEMX1_exon1_A_106.POT	Region_II_III_5M	7	25
	Region_I_II_III_3M	9
	Region_II_III_4M	9
hEMX1_exon3_A_91.POT	Region_III_3M	1	36
	Region_I_II_III_3M	9
	Region_II_III_5M	10
	Region_II_III_4M	16
hEMX1_exon3_S_113.POT	Region_III_4M	2	63
	Region_I_II_III_3M	16
	Region_II_III_4M	22
	Region_II_III_5M	23
hEMX1_exon3_S_21.POT	Region_III_4M	1	49
	Region_III_5M	1
	Region_I_II_III_3M	13
	Region_II_III_4M	14
	Region_II_III_5M	20
hEMX1_exon3_A_74.POT	Region_III_5M	1	104
	Region_III_4M	2
	Region_I_II_III_3M	10
	Region_II_III_4M	27
	Region_II_III_5M	64
hEMX1_exon1_S_28.POT	Region_I_II_III_3M	2	12
	Region_II_III_4M	3
	Region_II_III_5M	7
hEMX1_exon1_A_27.POT	Region_I_II_III_3M	2	23
	Region_III_4M	3
	Region_II_III_5M	8
	Region_II_III_4M	10
hEMX1_exon2_S_4.POT	Region_III_4M	1	117
	Region_III_3M	1
	Region_I_II_III_3M	17
	Region_II_III_5M	34
	Region_II_III_4M	64
hEMX1_exon1_A_4.POT	Region_III_5M	2	93
	Region_I_II_III_3M	4
	Region_III_4M	4
	Region_II_III_4M	36
	Region_II_III_5M	47
hEMX1_exon1_S_32.POT	Region_III_4M	2	24
	Region_II_III_5M	4
	Region_I_II_III_3M	9
	Region_II_III_4M	9
hEMX1_exon3_A_92.POT	Region_III_3M	1	37
	Region_III_4M	2
	Region_III_5M	2
	Region_I_II_III_3M	3
	Region_II_III_5M	11
	Region_II_III_4M	18
hEMX1_exon2_A_8.POT	Region_III_5M	1	60
	Region_III_3M	1
	Region_III_4M	3
	Region_I_II_III_3M	12
	Region_II_III_5M	17
	Region_II_III_4M	26
hEMX1_exon1_A_53.POT	Region_III_4M	1	31
	Region_II_III_5M	9
	Region_I_II_III_3M	10
	Region_II_III_4M	11
hEMX1_exon3_A_10.POT	Region_III_4M	3	63
	Region_I_II_III_3M	4
	Region_III_5M	8
	Region_II_III_4M	11
	Region_II_III_5M	37
hEMX1_exon3_S_9.POT	Region_III_3M	3	301
	Region_III_5M	7
	Region_III_4M	13
	Region_I_II_III_3M	22
	Region_II_III_4M	77
	Region_II_III_5M	179
hEMX1_exon1_S_117.POT	Region_III_3M	1	69
	Region_III_5M	2
	Region_III_4M	4
	Region_I_II_III_3M	8
	Region_II_III_5M	13
	Region_II_III_4M	41
hEMX1_exon1_A_32.POT	Region_II_III_5M	1	25
	Region_III_4M	1
	Region_I_II_III_3M	10
	Region_II_III_4M	13
hEMX1_exon1_A_110.POT	Region_I_II_III_3M	4	16
	Region_II_III_4M	6
	Region_II_III_5M	6
hEMX1_exon3_S_43.POT	Region_II_III_4M	6	28
	Region_I_II_III_3M	9
	Region_II_III_5M	13
hEMX1_exon3_A_83.POT	Region_III_3M	1	35
	Region_II_III_4M	5
	Region_I_II_III_3M	11
	Region_II_III_5M	18
hEMX1_exon1_A_48.POT	Region_I_II_III_3M	2	11
	Region_II_III_5M	4
	Region_II_III_4M	5
hEMX1_exon3_A_27.POT	Region_III_5M	1	96
	Region_III_4M	2
	Region_I_II_III_3M	16
	Region_II_III_4M	31
	Region_II_III_5M	46
hEMX1_exon2_A_3.POT	Region_I_II_III_3M	4	24
	Region_II_III_4M	10
	Region_II_III_5M	10
hEMX1_exon1_S_29.POT	Region_II_III_4M	3	17
	Region_III_5M	3
	Region_I_II_III_3M	4
	Region_II_III_5M	7
hEMX1_exon3_A_44.POT	Region_III_3M	2	98
	Region_III_5M	4
	Region_III_4M	8
	Region_II_III_4M	20
	Region_I_II_III_3M	26
	Region_II_III_5M	38
hEMX1_exon1_A_23.POT	Region_II_III_5M	6	38
	Region_I_II_III_3M	9
	Region_II_III_4M	23
hEMX1_exon3_S_20.POT	Region_I_II_III_3M	3	37
	Region_III_5M	4
	Region_II_III_4M	14
	Region_II_III_5M	16
hEMX1_exon3_A_95.POT	Region_I_II_III_3M	4	31
	Region_II_III_4M	7
	Region_II_III_5M	20
hEMX1_exon1_S_121.POT	Region_II_III_5M	1	14
	Region_III_4M	3
	Region_I_II_III_3M	4
	Region_II_III_4M	6
hEMX1_exon3_A_94.POT	Region_II_III_4M	1	6
	Region_III_4M	1
	Region_I_II_III_3M	2
	Region_II_III_5M	2
hEMX1_exon2_A_13.POT	Region_II_III_4M	2	7
	Region_II_III_5M	2
	Region_I_II_III_3M	3
hEMX1_exon1_A_3.POT	Region_III_4M	1	111
	Region_III_5M	2
	Region_I_II_III_3M	3
	Region_II_III_4M	29
	Region_II_III_5M	76
hEMX1_exon1_S_76.POT	Region_III_5M	2	96
	Region_III_4M	4
	Region_I_II_III_3M	14
	Region_II_III_4M	38
	Region_II_III_5M	38
hEMX1_exon1_A_105.POT	Region_III_4M	1	26
	Region_III_5M	1
	Region_I_II_III_3M	6
	Region_II_III_4M	8
	Region_II_III_5M	10
hEMX1_exon3_S_74.POT	Region_II_III_5M	3	3
hEMX1_exon1_S_68.POT	Region_III_3M	1	33
	Region_III_4M	2
	Region_II_III_4M	9
	Region_II_III_5M	10
	Region_I_II_III_3M	11
hEMX1_exon3_A_71.POT	Region_III_5M	1	29
	Region_III_4M	3
	Region_II_III_4M	6
	Region_II_III_5M	7
	Region_I_II_III_3M	12
hEMX1_exon2_A_12.POT	Region_II_III_5M	1	1
hEMX1_exon2_A_2.POT	Region_III_4M	1	19
	Region_II_III_5M	3
	Region_I_II_III_3M	6
	Region_II_III_4M	9
hEMX1_exon1_A_15.POT	Region_III_5M	1	37
	Region_III_3M	1
	Region_I_II_III_3M	7
	Region_II_III_4M	13
	Region_II_III_5M	15
hEMX1_exon1_A_26.POT	Region_III_3M	1	27
	Region_I_II_III_3M	2
	Region_II_III_4M	6
	Region_II_III_5M	18
hEMX1_exon1_A_47.POT	Region_I_II_III_3M	4	14
	Region_II_III_4M	5
	Region_II_III_5M	5
hEMX1_exon3_S_104.POT	Region_III_4M	1	54
	Region_III_3M	1
	Region_III_5M	4
	Region_II_III_5M	13
	Region_I_II_III_3M	17
	Region_II_III_4M	18
hEMX1_exon1_S_67.POT	Region_II_III_4M	3	17
	Region_III_4M	3
	Region_II_III_5M	5
	Region_I_II_III_3M	6
hEMX1_exon3_A_30.POT	Region_III_4M	3	107
	Region_III_5M	5
	Region_I_II_III_3M	16
	Region_II_III_4M	32
	Region_II_III_5M	51
hEMX1_exon1_A_2.POT	Region_I_II_III_3M	3	12
	Region_II_III_4M	4
	Region_II_III_5M	5
hEMX1_exon1_S_30.POT	Region_III_5M	1	50
	Region_III_4M	2
	Region_I_II_III_3M	8
	Region_II_III_4M	19
	Region_II_III_5M	20
hEMX1_exon1_S_75.POT	Region_I_II_III_3M	5	72
	Region_II_III_4M	18
	Region_II_III_5M	49
hEMX1_exon3_S_42.POT	Region_II_III_4M	8	33
	Region_I_II_III_3M	10
	Region_II_III_5M	15
hEMX1_exon1_A_13.POT	Region_III_4M	7	58
	Region_I_II_III_3M	8
	Region_II_III_5M	14
	Region_II_III_4M	29
hEMX1_exon3_A_88.POT	Region_III_4M	2	35
	Region_III_5M	2
	Region_II_III_4M	3
	Region_I_II_III_3M	14
	Region_II_III_5M	14
hEMX1_exon3_S_77.POT	Region_III_5M	2	107
	Region_I_II_III_3M	7
	Region_II_III_4M	39
	Region_II_III_5M	59
hEMX1_exon1_A_115.POT	Region_II_III_5M	2	8
	Region_I_II_III_3M	3
	Region_II_III_4M	3
hEMX1_exon1_S_34.POT	Region_III_5M	1	52
	Region_II_III_5M	6
	Region_II_III_4M	21
	Region_I_II_III_3M	24
hEMX1_exon1_S_41.POT	Region_III_5M	1	13
	Region_I_II_III_3M	3
	Region_II_III_4M	3
	Region_II_III_5M	6
hEMX1_exon1_A_67.POT	Region_II_III_5M	1	13
	Region_I_II_III_3M	2
	Region_II_III_4M	10
hEMX1_exon3_S_16.POT	Region_III_3M	1	67
	Region_III_4M	2
	Region_I_II_III_3M	8
	Region_II_III_4M	26
	Region_II_III_5M	30
hEMX1_exon1_S_99.POT	Region_III_5M	1	46
	Region_III_3M	1
	Region_III_4M	2
	Region_II_III_5M	6
	Region_I_II_III_3M	17
	Region_II_III_4M	19
hEMX1_exon3_A_16.POT	Region_III_4M	3	49
	Region_II_III_4M	8
	Region_I_II_III_3M	14
	Region_II_III_5M	24
hEMX1_exon3_A_96.POT	Region_I_II_III_3M	1	20
	Region_III_4M	1
	Region_III_5M	1
	Region_III_3M	1
	Region_II_III_4M	4
	Region_II_III_5M	12
hEMX1_exon3_S_19.POT	Region_III_4M	3	22
	Region_II_III_5M	4
	Region_II_III_4M	5
	Region_I_II_III_3M	10
hEMX1_exon3_S_44.POT	Region_III_4M	1	36
	Region_I_II_III_3M	4
	Region_II_III_5M	14
	Region_II_III_4M	17
hEMX1_exon3_S_15.POT	Region_III_5M	1	44
	Region_III_4M	3
	Region_I_II_III_3M	6
	Region_II_III_4M	10
	Region_II_III_5M	24
hEMX1_exon1_A_61.POT	Region_II_III_4M	1	6
	Region_I_II_III_3M	2
	Region_II_III_5M	3
hEMX1_exon1_A_109.POT	Region_I_II_III_3M	3	15
	Region_II_III_4M	6
	Region_II_III_5M	6
hEMX1_exon1_A_65.POT	Region_III_4M	1	48
	Region_I_II_III_3M	4
	Region_II_III_5M	20
	Region_II_III_4M	23
hEMX1_exon1_A_24.POT	Region_I_II_III_3M	1	8
	Region_II_III_4M	2
	Region_III_4M	2
	Region_II_III_5M	3
hEMX1_exon3_A_86.POT	Region_III_5M	1	156
	Region_III_4M	3
	Region_I_II_III_3M	15
	Region_II_III_4M	60
	Region_II_III_5M	77
hEMX1_exon1_S_73.POT	Region_II_III_5M	3	27
	Region_I_II_III_3M	6
	Region_II_III_4M	18
hEMX1_exon1_S_31.POT	Region_III_4M	1	32
	Region_III_3M	1
	Region_II_III_5M	4
	Region_I_II_III_3M	12
	Region_II_III_4M	14
hEMX1_exon3_S_137.POT	Region_II_III_5M	1	1
hEMX1_exon3_S_13.POT	Region_II_III_4M	1	10
	Region_III_4M	1
	Region_I_II_III_3M	2
	Region_II_III_5M	6
hEMX1_exon3_A_24.POT	Region_III_3M	4	227
	Region_III_5M	6
	Region_III_4M	10
	Region_I_II_III_3M	43
	Region_II_III_4M	74
	Region_II_III_5M	90
hEMX1_exon3_A_93.POT	Region_III_3M	1	23
	Region_III_5M	3
	Region_II_III_4M	4
	Region_II_III_5M	6
	Region_I_II_III_3M	9
hEMX1_exon3_A_69.POT	Region_III_5M	1	60
	Region_III_3M	1
	Region_III_4M	4
	Region_I_II_III_3M	12
	Region_II_III_4M	17
	Region_II_III_5M	25
hEMX1_exon3_A_18.POT	Region_III_3M	1	72
	Region_III_4M	2
	Region_III_5M	3
	Region_I_II_III_3M	9
	Region_II_III_4M	18
	Region_II_III_5M	39
hEMX1_exon3_A_34.POT	Region_III_3M	5	164
	Region_III_4M	9
	Region_III_5M	10
	Region_I_II_III_3M	16
	Region_II_III_4M	36
	Region_II_III_5M	88
hEMX1_exon3_A_97.POT	Region_III_3M	1	92
	Region_III_4M	7
	Region_II_III_5M	9
	Region_I_II_III_3M	24
	Region_II_III_4M	51
hEMX1_exon3_S_111.POT	Region_III_5M	3	61
	Region_III_3M	3
	Region_III_4M	4
	Region_I_II_III_3M	10
	Region_II_III_4M	15
	Region_II_III_5M	26
