# Supplementary material for: sgRNAcas9: A Software Package for Designing CRISPR sgRNA and Evaluating Potential Off-Target Cleavage Sites
Source: PLoS One. 2014 Jun 23;9(6):e100448. doi: 10.1371/journal.pone.0100448 (PMC4067335; doi:10.1371/journal.pone.0100448)
Supplement: Table S10 — Three optimized candidate CRISPR target sequences were chosen for each exon of Emx1 gene with a relatively low total number of off-target sites and POTs. (XLS) [file pone.0100448.s010.xls]

## Sheet: Sheet1
Table S10. Three optimized candidate CRISPR target sequences were chosen for each exon of Emx1 gene with a relatively low total number of off-target sites and POTs.
Exon_ID	Candidate_ID	No.of POT	No.of OT	Start	End	CRISPR_target_sequence(5'-3')	Pattern	GC%
exon1	hEMX1_exon1_S_110	2	92	698	720	CGGGCCGCTCGCTCTACGGTGGG	X20NGG	0.783
	hEMX1_exon1_A_114	2	65	40	62	CGCTGCGAGGCGCGAGTTAGCGG	X20NGG	0.739
	hEMX1_exon1_S_109	4	123	697	719	GCGGGCCGCTCGCTCTACGGTGG	GX19NGG	0.783
exon2	hEMX1_exon2_A_12	1	152	39	61	CGCTTGGGCTTGCGTGCGAAGGG	X20NGG	0.696
	hEMX1_exon2_A_11	3	143	40	62	CCGCTTGGGCTTGCGTGCGAAGG	X20NGG	0.696
	hEMX1_exon2_A_13	7	308	38	60	GCTTGGGCTTGCGTGCGAAGGGG	GX19NGG	0.696
exon3	hEMX1_exon3_S_137	1	87	984	1006	CGGTTCCAGTCCGAAGTCGTGGG	X20NGG	0.652
	hEMX1_exon3_S_74	3	298	629	651	CTGGTAGAGCAAACGCGTTCAGG	X20NGG	0.565
	hEMX1_exon3_S_136	6	121	983	1005	ACGGTTCCAGTCCGAAGTCGTGG	X20NGG	0.609
