# Supplementary material for: sgRNAcas9: A Software Package for Designing CRISPR sgRNA and Evaluating Potential Off-Target Cleavage Sites
Source: PLoS One. 2014 Jun 23;9(6):e100448. doi: 10.1371/journal.pone.0100448 (PMC4067335; doi:10.1371/journal.pone.0100448)
Supplement: Table S11 — The comparison of different CRISRP/Cas9 design tools. (XLS) [file pone.0100448.s011.xls]

## Sheet: Sheet1
Table S11. The comparison of different CRISRP/Cas9 design tools.
CRISRP/Cas9 design tools	Online or stand-alone	Search CRISPR target sites?	Length of protospacer(nt), not including "NGG"	Length of input sequence (bp)?	Batch design?	Suitable for CRISPR/Cas Nickase?	Suitable for Nickases CRISPR RFNs (RNA-guided FokI Nucleases)?	Evaluate off-targets	Maximum number of mismatches	Check off-target site whether located in gene	No of species’genome	Design oligonucleotides for PCR	Extract desired length of nucleotide sequences flanking the on- or off-target cleavage sites	Websites
sgRNAcas9	Stand-alone	Yes	17-20	Not limit	Yes	Yes	Yes	Yes	5	Yes	Any	Yes	Yes	http://www.biootools.com
ZiFiT	Online	Yes	Not limit	<1000	No	Yes	Yes	Yes	3	No	9	Yes	No	http://zifit.partners.org/ZiFiT/ChoiceMenu.aspx
Optimized CRISPR Design	Online	Yes	20	23-500	Yes	Yes	No	Yes	4	Yes	15	No	No	http://crispr.mit.edu/
E-CRISP	Online	Yes	20	Not limit	Yes	Yes	No	Yes	?	Yes	18	No	No	http://www.e-crisp.org/E-CRISP/
Cas-OFFinder	Online & stand-alone	No	20,18,24	20,18,24	Yes	No	No	Yes	10	No	15 (online)	No	No	http://www.rgenome.net/cas-offinder/portable
CasOT	Stand-alone	Yes	18-30	<1000	Yes	Yes	Yes	Yes	6	Yes	Any	No	No	http://eendb.zfgenetics.org/casot
Cas9 Design	Online	Yes	20	Not limit	Yes	No	No	No	No	No	No	No	No	http://cas9.cbi.pku.edu.cn/index.jsp
CRISPR/Cas9 gRNA finder	Online	Yes	13-32	Not limit	No	No	No	No	No	No	No	No	No	http://spot.colorado.edu/~slin/cas9.html
