# Supplementary material for: sgRNAcas9: A Software Package for Designing CRISPR sgRNA and Evaluating Potential Off-Target Cleavage Sites
Source: PLoS One. 2014 Jun 23;9(6):e100448. doi: 10.1371/journal.pone.0100448 (PMC4067335; doi:10.1371/journal.pone.0100448)
Supplement: Text S1 — The mRNA sequence of human Emx1 gene. (TXT) [file pone.0100448.s013.txt]

>hEMX1_exon1
AGGTGAGCGGCGGCCAATGGGCGAGCGCGGGGCAGGTGCCCGCTAACTCGCGCCTCGCAGCGCTGGGCGGCCGGGGCTGGGCAGGGCAGTGCGGGGACAC
CGGGGGCTGGGGTCGGTCCCAGCGGGACTCCGAAAGGAGGGAGACGAGCTCAACCCTCGGGCCTTACTGGCAGCTCGCAGCCTAGCACGGAGCCCGCGCC
TGTGCGGGCGCCTGGAGCTGCCCGCTCCGCCGCAGCAGCCGCCGCGCCTGGCCGTACGCTGTGGCCGGACCCCGCGGTCGCTCGCTCACACACCCCTCGC
CGCTCCGCGCCTGGCTCGCCCGCGGGGGCCGAGCGCGAGCGGGCGGGCGGGGGAGGTGAGGGGTGCGGGCGGGTGTGCATGTGCCTGGCTGGGTGCACAC
CCCGCAAGGCGGCGGCGCCAGGACGCGGAGCGCTCCCCAGAGCCCGGCTGCCTCGCACAGCTCCCGCGGCTGCGACCATGTTCCAGCCCGCGGCCAAGCG
CGGCTTTACCATAGAGTCCTTGGTGGCCAAGGACGGCGGCACCGGCGGGGGCACTGGCGGCGGGGGCGCGGGCTCCCATCTCCTGGCGGCGGCCGCCTCC
GAGGAACCGCTCCGGCCCACGGCGCTCAACTACCCTCACCCCAGCGCGGCCGAGGCGGCCTTCGTGAGTGGCTTCCCTGCCGCGGCCGCCGCGGGCGCGG
GCCGCTCGCTCTACGGTGGGCCCGAGCTCGTGTTCCCCGAGGCCATGAACCACCCCGCGCTGACCGTGCATCCGGCGCACCAGCTGGGCGCCTCCCCGCT
GCAGCCCCCGCACTCCTTCTTCGGCGCCCAGCACCGGGACCCTCTCCATTTCTACCCCTGGGTCCTGCGGAACCGCTTCTTCGGCCACCGCTTCCAGG
>hEMX1_exon2
CCAGCGACGTGCCCCAGGACGGGCTGCTTCTGCACGGCCCCTTCGCACGCAAGCCCAAGCGGATCCGCACGGCCTTCTCGCCCTCGCAGCTGCTGCGGCTG
GAGCGCGCCTTCGAGAAGAACCACTACGTGGTGGGCGCCGAGCGGAAGCAGCTGGCCGGCAGTCTCAGCCTCTCCGAGACGCAG
>hEMX1_exon3
GTGAAGGTGTGGTTCCAGAACCGGAGGACAAAGTACAAACGGCAGAAGCTGGAGGAGGAAGGGCCTGAGTCCGAGCAGAAGAAGAAGGGCTCCCATCACAT
CAACCGGTGGCGCATTGCCACGAAGCAGGCCAATGGGGAGGACATCGATGTCACCTCCAATGACTAGGGTGGGCAACCACAAACCCACGAGGGCAGAGTGC
TGCTTGCTGCTGGCCAGGCCCCTGCGTGGGCCCAAGCTGGACTCTGGCCACTCCCTGGCCAGGCTTTGGGGAGGCCTGGAGTCATGGCCCCACAGGGCTTG
AAGCCCGGGGCCGCCATTGACAGAGGGACAAGCAATGGGCTGGCTGAGGCCTGGGACCACTTGGCCTTCTCCTCGGAGAGCCTGCCTGCCTGGGCGGGCCC
GCCCGCCACCGCAGCCTCCCAGCTGCTCTCCGTGTCTCCAATCTCCCTTTTGTTTTGATGCATTTCTGTTTTAATTTATTTTCCAGGCACCACTGTAGTTT
AGTGATCCCCAGTGTCCCCCTTCCCTATGGGAATAATAAAAGTCTCTCTCTTAATGACACGGGCATCCAGCTCCAGCCCCAGAGCCTGGGGTGGTAGATTC
CGGCTCTGAGGGCCAGTGGGGGCTGGTAGAGCAAACGCGTTCAGGGCCTGGGAGCCTGGGGTGGGGTACTGGTGGAGGGGGTCAAGGGTAATTCATTAACT
CCTCTCTTTTGTTGGGGGACCCTGGTCTCTACCTCCAGCTCCACAGCAGGAGAAACAGGCTAGACATAGGGAAGGGCCATCCTGTATCTTGAGGGAGGACA
GGCCCAGGTCTTTCTTAACGTATTGAGAGGTGGGAATCAGGCCCAGGTAGTTCAATGGGAGAGGGAGAGTGCTTCCCTCTGCCTAGAGACTCTGGTGGCTT
CTCCAGTTGAGGAGAAACCAGAGGAAAGGGGAGGATTGGGGTCTGGGGGAGGGAACACCATTCACAAAGGCTGACGGTTCCAGTCCGAAGTCGTGGGCCCA
CCAGGATGCTCACCTGTCCTTGGAGAACCGCTGGGCAGGTTGAGACTGCAGAGACAGGGCTTAAGGCTGAGCCTGCAACCAGTCCCCAGTGACTC
